# Supplementary material for: Proteomic and Phosphoproteomic Insights into a Signaling Hub Role for Cdc14 in Asexual Development and Multiple Stress Responses in Beauveria bassiana
Source: PLoS One. 2016 Apr 7;11(4):e0153007. doi: 10.1371/journal.pone.0153007 (PMC4824431; doi:10.1371/journal.pone.0153007)
Supplement: S1 File — (XLSX) [file pone.0153007.s001.xlsx]

## Sheet: Table A
Table A. Qualitative and quantitative annotation of B. bassiana Cdc14-specific proteome.
Protein	Protein		Control		NaCl 1 M		H2O2 3 mM		Congo red 0.15 mg/ml		Subcellular
accession	description	Tag loci	Ratio	P value	Ratio	P value	Ratio	P value	Ratio	P value	Localization	Biological Process	Cellular Component	Molecular Function	KEGG KO No.	KEGG Gene	KEGG Pathway	InterPro ID	InterPro Domain	Functional category	KOG category	KOG number	KOG description
J4UQH8	Homoserine dehydrogenase	BBA_03402	0.923	0.0039282	1.172	0.00060162	0.961	0.17075	0.887	0.013463	extr	sulfur amino acid biosynthetic process; organic acid biosynthetic process; branched-chain amino acid biosynthetic process; aspartate family amino acid metabolic process; biosynthetic process; organonitrogen compound biosynthetic process; cellular metabolic process; sulfur amino acid metabolic process; sulfur compound biosynthetic process; methionine biosynthetic process; organic substance metabol…		organic cyclic compound binding; heterocyclic compound binding; oxidoreductase activity, acting on CH-OH group of donors; oxidoreductase activity, acting on the CH-OH group of donors, NAD or NADP as acceptor; nucleoside phosphate binding; catalytic activity; binding; homoserine dehydrogenase activity; NADP binding; nucleotide binding; cofactor binding; small molecule binding; coenzyme binding; ox…	K00003	E1.1.1.3; homoserine dehydrogenase [EC:1.1.1.3]	cmt00300 Lysine biosynthesis - Cordyceps militaris; cmt00270 Cysteine and methionine metabolism - Cordyceps militaris; cmt01230 Biosynthesis of amino acids - Cordyceps militaris; cmt01110 Biosynthesis of secondary metabolites - Cordyceps militaris; cmt01100 Metabolic pathways - Cordyceps militaris; cmt00260 Glycine, serine and threonine metabolism - Cordyceps militaris;	IPR001342; IPR016040; IPR005106;	Homoserine dehydrogenase, catalytic; Aspartate/homoserine dehydrogenase, NAD-binding; NAD(P)-binding domain;	Metabolism	[E]	KOG0455	Homoserine dehydrogenase
J5JTK8	Glycerol-3-phosphate dehydrogenase	BBA_03069	0.926	0.21226	0.873	0.2345	1.079	0.125654	0.95	0.72686	cyto	organophosphate catabolic process; oxidation-reduction process; alditol phosphate metabolic process; carbohydrate derivative catabolic process; glycerol-3-phosphate metabolic process; carbohydrate metabolic process; primary metabolic process; cellular metabolic process; phosphate-containing compound metabolic process; organic substance metabolic process; organic substance catabolic process; metab…	cell part; intracellular; cytoplasm; macromolecular complex; intracellular part; glycerol-3-phosphate dehydrogenase complex; cell; protein complex; cytoplasmic part;	organic cyclic compound binding; heterocyclic compound binding; oxidoreductase activity, acting on CH-OH group of donors; oxidoreductase activity, acting on the CH-OH group of donors, NAD or NADP as acceptor; nucleoside phosphate binding; NAD binding; catalytic activity; glycerol-3-phosphate dehydrogenase [NAD+] activity; binding; nucleotide binding; cofactor binding; small molecule binding; coen…	K00006	GPD1; glycerol-3-phosphate dehydrogenase (NAD+) [EC:1.1.1.8]	cmt00564 Glycerophospholipid metabolism - Cordyceps militaris;	IPR008927; IPR013328; IPR016040; IPR006109; IPR011128;	Dehydrogenase, multihelical; NAD(P)-binding domain; 6-phosphogluconate dehydrogenase, C-terminal-like; Glycerol-3-phosphate dehydrogenase, NAD-dependent, C-terminal; Glycerol-3-phosphate dehydrogenase, NAD-dependent, N-terminal;	cell rescue, defense and virulence;Interaction with the environment;Protein with binding function or cofactor requirement;Metabolism	[C]	KOG2711	Glycerol-3-phosphate dehydrogenase/dihydroxyacetone 3-phosphate reductase
J4UTU1	Sorbitol dehydrogenase	BBA_01242	1.091	0.55296	0.966	0.56696	0.948	0.57732	0.954	0.61478	mito	metabolic process; oxidation-reduction process; single-organism metabolic process;		organic cyclic compound binding; heterocyclic compound binding; nucleoside phosphate binding; transition metal ion binding; catalytic activity; binding; ion binding; metal ion binding; cation binding; nucleotide binding; zinc ion binding; oxidoreductase activity; small molecule binding;	K00008	SORD; L-iditol 2-dehydrogenase [EC:1.1.1.14]	cmt00051 Fructose and mannose metabolism - Cordyceps militaris; cmt00040 Pentose and glucuronate interconversions - Cordyceps militaris; cmt01100 Metabolic pathways - Cordyceps militaris;	IPR011032; IPR016040; IPR013154; IPR013149;	Alcohol dehydrogenase, C-terminal; GroES (chaperonin 10)-like; NAD(P)-binding domain; Alcohol dehydrogenase GroES-like;	Protein with binding function or cofactor requirement;Metabolism	[Q]	KOG0024	Sorbitol dehydrogenase
J5K2X4	L-arabinitol 4-dehydrogenase	BBA_00338	0.903	0.63816							cyto	metabolic process; oxidation-reduction process; single-organism metabolic process;		organic cyclic compound binding; heterocyclic compound binding; nucleoside phosphate binding; transition metal ion binding; catalytic activity; binding; ion binding; metal ion binding; cation binding; nucleotide binding; zinc ion binding; oxidoreductase activity; small molecule binding;	K00008	SORD; L-iditol 2-dehydrogenase [EC:1.1.1.14]	cmt00051 Fructose and mannose metabolism - Cordyceps militaris; cmt00040 Pentose and glucuronate interconversions - Cordyceps militaris; cmt01100 Metabolic pathways - Cordyceps militaris;	IPR011032; IPR016040; IPR013154; IPR013149;	Alcohol dehydrogenase, C-terminal; GroES (chaperonin 10)-like; NAD(P)-binding domain; Alcohol dehydrogenase GroES-like;	Protein with binding function or cofactor requirement;Metabolism	[Q]	KOG0024	Sorbitol dehydrogenase
J5K4V6	Mannitol-1-phosphate dehydrogenase	BBA_02141	1.395	4.8888e-11	1.333	3.5504e-10	1.277	0.0051906	1.876	3.2488e-12	cyto	mannitol metabolic process; alditol metabolic process; organic hydroxy compound metabolic process; oxidation-reduction process; alcohol metabolic process; small molecule metabolic process; hexitol metabolic process; carbohydrate metabolic process; primary metabolic process; polyol metabolic process; cellular metabolic process; organic substance metabolic process; metabolic process; cellular carbo…		organic cyclic compound binding; heterocyclic compound binding; oxidoreductase activity, acting on CH-OH group of donors; oxidoreductase activity, acting on the CH-OH group of donors, NAD or NADP as acceptor; nucleoside phosphate binding; catalytic activity; binding; mannitol-1-phosphate 5-dehydrogenase activity; nucleotide binding; cofactor binding; coenzyme binding; small molecule binding; oxid…	K00009	mtlD; mannitol-1-phosphate 5-dehydrogenase [EC:1.1.1.17]	cmt00051 Fructose and mannose metabolism - Cordyceps militaris;	IPR013118; IPR008927; IPR013328; IPR013131; IPR016040;	Mannitol dehydrogenase, C-terminal; Mannitol dehydrogenase, N-terminal; Dehydrogenase, multihelical; NAD(P)-binding domain; 6-phosphogluconate dehydrogenase, C-terminal-like;
J4WAV0	L-lactate dehydrogenase	BBA_03819									extr	monosaccharide catabolic process; single-organism carbohydrate catabolic process; glycolysis; oxidation-reduction process; primary metabolic process; carbohydrate metabolic process; cellular metabolic process; carbohydrate catabolic process; organic substance metabolic process; glucose metabolic process; single-organism carbohydrate metabolic process; organic substance catabolic process; metaboli…	intracellular part; cell; cell part; intracellular; cytoplasm;	organic cyclic compound binding; heterocyclic compound binding; oxidoreductase activity, acting on CH-OH group of donors; oxidoreductase activity, acting on the CH-OH group of donors, NAD or NADP as acceptor; nucleoside phosphate binding; catalytic activity; binding; lactate dehydrogenase activity; nucleotide binding; L-lactate dehydrogenase activity; small molecule binding; oxidoreductase activi…	K00016	LDH; L-lactate dehydrogenase [EC:1.1.1.27]	cmt00640 Propanoate metabolism - Cordyceps militaris; cmt00270 Cysteine and methionine metabolism - Cordyceps militaris; cmt00620 Pyruvate metabolism - Cordyceps militaris; cmt01110 Biosynthesis of secondary metabolites - Cordyceps militaris; cmt01100 Metabolic pathways - Cordyceps militaris; cmt00010 Glycolysis / Gluconeogenesis - Cordyceps militaris;	IPR022383; IPR016040; IPR001236; IPR015955;	Lactate dehydrogenase/glycoside hydrolase, family 4, C-terminal; NAD(P)-binding domain; Lactate/malate dehydrogenase, N-terminal; Lactate/malate dehydrogenase, C-terminal;	Energy;Protein with binding function or cofactor requirement;Metabolism	[C]	KOG1495	Lactate dehydrogenase
J4WKX1	Glycerate dehydrogenase	BBA_00020									cyto	metabolic process; oxidation-reduction process; single-organism metabolic process;		organic cyclic compound binding; heterocyclic compound binding; oxidoreductase activity, acting on CH-OH group of donors; oxidoreductase activity, acting on the CH-OH group of donors, NAD or NADP as acceptor; nucleoside phosphate binding; NAD binding; catalytic activity; binding; nucleotide binding; cofactor binding; small molecule binding; coenzyme binding; oxidoreductase activity;	K00018	hprA; glycerate dehydrogenase [EC:1.1.1.29]	cmt00680 Methane metabolism - Cordyceps militaris; cmt00630 Glyoxylate and dicarboxylate metabolism - Cordyceps militaris; cmt01200 Carbon metabolism - Cordyceps militaris; cmt01110 Biosynthesis of secondary metabolites - Cordyceps militaris; cmt01100 Metabolic pathways - Cordyceps militaris; cmt00260 Glycine, serine and threonine metabolism - Cordyceps militaris;	IPR006139; IPR006140; IPR016040;	D-isomer specific 2-hydroxyacid dehydrogenase, catalytic domain; NAD(P)-binding domain; D-isomer specific 2-hydroxyacid dehydrogenase, NAD-binding domain;	Energy;Protein with binding function or cofactor requirement;Metabolism	[E]	KOG0068	D-3-phosphoglycerate dehydrogenase, D-isomer-specific 2-hydroxy acid dehydrogenase superfamily
J4UNI3	Putative 3-hydroxyisobutyrate dehydrogenase G6G8.5	BBA_04567	0.824	0.129816	0.889	0.27024	1.224	0.060488	0.814	0.015306	mito	monosaccharide catabolic process; NADP metabolic process; pyridine nucleotide metabolic process; cellular aromatic compound metabolic process; nicotinamide nucleotide metabolic process; nucleotide metabolic process; cellular metabolic process; pyridine-containing compound metabolic process; phosphate-containing compound metabolic process; valine metabolic process; organic substance metabolic proc…		nucleoside phosphate binding; nucleotide binding; cofactor binding; oxidoreductase activity; oxidoreductase activity, acting on CH-OH group of donors; heterocyclic compound binding; organic cyclic compound binding; oxidoreductase activity, acting on the CH-OH group of donors, NAD or NADP as acceptor; phosphogluconate dehydrogenase (decarboxylating) activity; 3-hydroxyisobutyrate dehydrogenase act…	K00020			IPR006115; IPR008927; IPR013328; IPR016040;	6-phosphogluconate dehydrogenase, NADP-binding; Dehydrogenase, multihelical; NAD(P)-binding domain; 6-phosphogluconate dehydrogenase, C-terminal-like;	Energy;Protein with binding function or cofactor requirement;Metabolism	[R]	KOG0409	Predicted dehydrogenase
J5JDS7	HMG CoA reductase	BBA_07083	0.955	0.45328	1.096	0.68736	0.824	0.13625	0.942	0.22998	plas	nucleoside metabolic process; purine nucleoside metabolic process; cellular aromatic compound metabolic process; ribonucleotide metabolic process; nucleotide metabolic process; biosynthetic process; cellular lipid metabolic process; cellular metabolic process; phosphate-containing compound metabolic process; organic substance metabolic process; lipid biosynthetic process; isoprenoid biosynthetic …	intrinsic to membrane; membrane; integral to membrane; membrane part;	oxidoreductase activity, acting on CH-OH group of donors; organic cyclic compound binding; heterocyclic compound binding; oxidoreductase activity, acting on the CH-OH group of donors, NAD or NADP as acceptor; nucleoside phosphate binding; catalytic activity; binding; NADP binding; nucleotide binding; hydroxymethylglutaryl-CoA reductase (NADPH) activity; cofactor binding; oxidoreductase activity; …	K00021	HMGCR; hydroxymethylglutaryl-CoA reductase (NADPH) [EC:1.1.1.34]	cmt00900 Terpenoid backbone biosynthesis - Cordyceps militaris; cmt01110 Biosynthesis of secondary metabolites - Cordyceps militaris; cmt01100 Metabolic pathways - Cordyceps militaris;	IPR009029; IPR023074; IPR009023; IPR025583; IPR023282; IPR000731;	Sterol-sensing domain; Hydroxymethylglutaryl-CoA reductase, N-terminal; Hydroxymethylglutaryl-CoA reductase, class I/II, substrate-binding domain; HMG-CoA reductase, N-terminal domain; Hydroxymethylglutaryl-CoA reductase, class I/II, catalytic domain; Hydroxymethylglutaryl-CoA reductase, class I/II, NAD/NADP-binding domain;	Interaction with the environment;Protein with binding function or cofactor requirement;Metabolism	[I]	KOG2480	3-hydroxy-3-methylglutaryl-CoA (HMG-CoA) reductase
J4KMZ7	Malate dehydrogenase	BBA_06393	0.799	1.19088e-08	1.017	0.23492	1.022	0.77882	0.801	0.003384	extr	dicarboxylic acid metabolic process; oxidation-reduction process; small molecule metabolic process; tricarboxylic acid cycle; primary metabolic process; carbohydrate metabolic process; cellular respiration; cellular metabolic process; organic substance metabolic process; metabolic process; generation of precursor metabolites and energy; cellular carbohydrate metabolic process; aerobic respiration…		organic cyclic compound binding; heterocyclic compound binding; oxidoreductase activity, acting on CH-OH group of donors; oxidoreductase activity, acting on the CH-OH group of donors, NAD or NADP as acceptor; nucleoside phosphate binding; catalytic activity; binding; nucleotide binding; malate dehydrogenase activity; L-malate dehydrogenase activity; small molecule binding; oxidoreductase activity;	K00026	MDH2; malate dehydrogenase [EC:1.1.1.37]	cmt00270 Cysteine and methionine metabolism - Cordyceps militaris; cmt00630 Glyoxylate and dicarboxylate metabolism - Cordyceps militaris; cmt00620 Pyruvate metabolism - Cordyceps militaris; cmt01200 Carbon metabolism - Cordyceps militaris; cmt01110 Biosynthesis of secondary metabolites - Cordyceps militaris; cmt01100 Metabolic pathways - Cordyceps militaris; cmt00020 Citrate cycle (TCA cycle) - …	IPR022383; IPR016040; IPR001236; IPR015955;	Lactate dehydrogenase/glycoside hydrolase, family 4, C-terminal; NAD(P)-binding domain; Lactate/malate dehydrogenase, N-terminal; Lactate/malate dehydrogenase, C-terminal;	Biogenesis of cellular components;Energy;Protein with binding function or cofactor requirement;Metabolism	[C]	KOG1494	NAD-dependent malate dehydrogenase
J4KND9	Malate dehydrogenase	BBA_05403	0.974	0.022244	1.092	0.100148	0.973	0.7849	0.767	3.8524e-14	cyto	dicarboxylic acid metabolic process; oxidation-reduction process; small molecule metabolic process; tricarboxylic acid cycle; primary metabolic process; carbohydrate metabolic process; cellular respiration; cellular metabolic process; organic substance metabolic process; metabolic process; generation of precursor metabolites and energy; cellular carbohydrate metabolic process; aerobic respiration…		organic cyclic compound binding; heterocyclic compound binding; oxidoreductase activity, acting on CH-OH group of donors; oxidoreductase activity, acting on the CH-OH group of donors, NAD or NADP as acceptor; nucleoside phosphate binding; catalytic activity; binding; nucleotide binding; malate dehydrogenase activity; L-malate dehydrogenase activity; small molecule binding; oxidoreductase activity;	K00026	MDH2; malate dehydrogenase [EC:1.1.1.37]	cmt00270 Cysteine and methionine metabolism - Cordyceps militaris; cmt00630 Glyoxylate and dicarboxylate metabolism - Cordyceps militaris; cmt00620 Pyruvate metabolism - Cordyceps militaris; cmt01200 Carbon metabolism - Cordyceps militaris; cmt01110 Biosynthesis of secondary metabolites - Cordyceps militaris; cmt01100 Metabolic pathways - Cordyceps militaris; cmt00020 Citrate cycle (TCA cycle) - …	IPR022383; IPR016040; IPR001236; IPR015955;	Lactate dehydrogenase/glycoside hydrolase, family 4, C-terminal; NAD(P)-binding domain; Lactate/malate dehydrogenase, N-terminal; Lactate/malate dehydrogenase, C-terminal;		[C]	KOG1494	NAD-dependent malate dehydrogenase
J5K3K1	Malic enzyme	BBA_02648									cyto	dicarboxylic acid metabolic process; metabolic process; oxidation-reduction process; single-organism metabolic process; malate metabolic process; small molecule metabolic process; carboxylic acid metabolic process; organic acid metabolic process; cellular metabolic process; cellular process; oxoacid metabolic process; organic substance metabolic process;		malate dehydrogenase (decarboxylating) activity; nucleoside phosphate binding; ion binding; nucleotide binding; cofactor binding; oxidoreductase activity; oxidoreductase activity, acting on CH-OH group of donors; heterocyclic compound binding; organic cyclic compound binding; oxidoreductase activity, acting on the CH-OH group of donors, NAD or NADP as acceptor; catalytic activity; NAD binding; bi…	K00029	E1.1.1.40; malate dehydrogenase (oxaloacetate-decarboxylating)(NADP+) [EC:1.1.1.40]	cmt00620 Pyruvate metabolism - Cordyceps militaris; cmt01200 Carbon metabolism - Cordyceps militaris; cmt01100 Metabolic pathways - Cordyceps militaris;	IPR012302; IPR012301; IPR016040;	Malic enzyme, NAD-binding; Malic enzyme, N-terminal domain; NAD(P)-binding domain;	Energy;Protein with binding function or cofactor requirement;Metabolism	[C]	KOG1257	NADP+-dependent malic enzyme
J4WDP8	Isocitrate dehydrogenase	BBA_03041	0.873	0.07473	0.982	0.89944	1.16	0.0133118	1.093	0.0015129	mito	metabolic process; generation of precursor metabolites and energy; aerobic respiration; single-organism metabolic process; oxidation-reduction process; energy derivation by oxidation of organic compounds; tricarboxylic acid cycle; primary metabolic process; cellular respiration; cellular metabolic process; cellular process;		magnesium ion binding; nucleoside phosphate binding; ion binding; isocitrate dehydrogenase activity; nucleotide binding; cofactor binding; oxidoreductase activity; oxidoreductase activity, acting on CH-OH group of donors; heterocyclic compound binding; organic cyclic compound binding; oxidoreductase activity, acting on the CH-OH group of donors, NAD or NADP as acceptor; catalytic activity; NAD bi…	K00030	IDH3; isocitrate dehydrogenase (NAD+) [EC:1.1.1.41]	cmt01230 Biosynthesis of amino acids - Cordyceps militaris; cmt01200 Carbon metabolism - Cordyceps militaris; cmt01110 Biosynthesis of secondary metabolites - Cordyceps militaris; cmt01100 Metabolic pathways - Cordyceps militaris; cmt00020 Citrate cycle (TCA cycle) - Cordyceps militaris; cmt01210 2-Oxocarboxylic acid metabolism - Cordyceps militaris;	IPR024084;	Isopropylmalate dehydrogenase-like domain;	Energy;Protein with binding function or cofactor requirement;Metabolism	[E]	KOG0784	Isocitrate dehydrogenase, gamma subunit
J5K6N9	3-isopropylmalate dehydrogenase	BBA_01696	0.876	0.27336	0.946	0.41266	1.027	0.5708	1.047	0.57946	mito	metabolic process; generation of precursor metabolites and energy; aerobic respiration; single-organism metabolic process; oxidation-reduction process; energy derivation by oxidation of organic compounds; tricarboxylic acid cycle; primary metabolic process; cellular respiration; cellular metabolic process; cellular process;		magnesium ion binding; nucleoside phosphate binding; ion binding; isocitrate dehydrogenase activity; nucleotide binding; cofactor binding; oxidoreductase activity; oxidoreductase activity, acting on CH-OH group of donors; heterocyclic compound binding; organic cyclic compound binding; oxidoreductase activity, acting on the CH-OH group of donors, NAD or NADP as acceptor; catalytic activity; NAD bi…	K00030	IDH3; isocitrate dehydrogenase (NAD+) [EC:1.1.1.41]	cmt01230 Biosynthesis of amino acids - Cordyceps militaris; cmt01200 Carbon metabolism - Cordyceps militaris; cmt01110 Biosynthesis of secondary metabolites - Cordyceps militaris; cmt01100 Metabolic pathways - Cordyceps militaris; cmt00020 Citrate cycle (TCA cycle) - Cordyceps militaris; cmt01210 2-Oxocarboxylic acid metabolism - Cordyceps militaris;	IPR024084;	Isopropylmalate dehydrogenase-like domain;	Energy;Protein with binding function or cofactor requirement;Metabolism	[E]	KOG0785	Isocitrate dehydrogenase, alpha subunit
J4WCK6	Isocitrate dehydrogenase [NADP]	BBA_03575	0.93	0.50518	0.926	0.023872	0.984	0.059504	0.978	0.86034	mito	tricarboxylic acid metabolic process; oxidation-reduction process; small molecule metabolic process; tricarboxylic acid cycle; isocitrate metabolic process; primary metabolic process; cellular respiration; cellular metabolic process; organic substance metabolic process; metabolic process; generation of precursor metabolites and energy; single-organism metabolic process; aerobic respiration; energ…		magnesium ion binding; nucleoside phosphate binding; ion binding; isocitrate dehydrogenase activity; nucleotide binding; cofactor binding; oxidoreductase activity; oxidoreductase activity, acting on CH-OH group of donors; heterocyclic compound binding; organic cyclic compound binding; oxidoreductase activity, acting on the CH-OH group of donors, NAD or NADP as acceptor; catalytic activity; NAD bi…	K00031	IDH1; isocitrate dehydrogenase [EC:1.1.1.42]	cmt00480 Glutathione metabolism - Cordyceps militaris; cmt01200 Carbon metabolism - Cordyceps militaris; cmt01210 2-Oxocarboxylic acid metabolism - Cordyceps militaris; cmt04146 Peroxisome - Cordyceps militaris; cmt01230 Biosynthesis of amino acids - Cordyceps militaris; cmt01110 Biosynthesis of secondary metabolites - Cordyceps militaris; cmt01100 Metabolic pathways - Cordyceps militaris; cmt000…	IPR024084;	Isopropylmalate dehydrogenase-like domain;	cell rescue, defense and virulence;Energy;Protein with binding function or cofactor requirement;Metabolism	[C]	KOG1526	NADP-dependent isocitrate dehydrogenase
J4UTA8	6-phosphogluconate dehydrogenase, decarboxylating	BBA_02072	1.089	0.47592	0.953	0.047404	0.876	0.023782	1.046	0.94138	cyto	monosaccharide catabolic process; NADP metabolic process; pyridine nucleotide metabolic process; cellular aromatic compound metabolic process; nicotinamide nucleotide metabolic process; nucleotide metabolic process; pyridine-containing compound metabolic process; cellular metabolic process; phosphate-containing compound metabolic process; organic substance metabolic process; glucose metabolic pro…		oxidoreductase activity, acting on CH-OH group of donors; organic cyclic compound binding; heterocyclic compound binding; oxidoreductase activity, acting on the CH-OH group of donors, NAD or NADP as acceptor; phosphogluconate dehydrogenase (decarboxylating) activity; nucleoside phosphate binding; catalytic activity; binding; NADP binding; nucleotide binding; cofactor binding; oxidoreductase activ…	K00033	PGD; 6-phosphogluconate dehydrogenase [EC:1.1.1.44]	cmt00480 Glutathione metabolism - Cordyceps militaris; cmt01200 Carbon metabolism - Cordyceps militaris; cmt01110 Biosynthesis of secondary metabolites - Cordyceps militaris; cmt01100 Metabolic pathways - Cordyceps militaris; cmt00030 Pentose phosphate pathway - Cordyceps militaris;	IPR006115; IPR008927; IPR013328; IPR006114; IPR016040; IPR012284;	Fibritin/6-phosphogluconate dehydrogenase, C-terminal extension; 6-phosphogluconate dehydrogenase, NADP-binding; Dehydrogenase, multihelical; NAD(P)-binding domain; 6-phosphogluconate dehydrogenase, C-terminal; 6-phosphogluconate dehydrogenase, C-terminal-like;	Energy;Protein with binding function or cofactor requirement;Metabolism	[G]	KOG2653	6-phosphogluconate dehydrogenase
J4UI24	Glucose-6-phosphate 1-dehydrogenase	BBA_08053	0.89	0.00115954	0.829	3.1802e-05	1.075	0.31182	1.127	0.61548	cyto_nucl	monosaccharide catabolic process; NADP metabolic process; pyridine nucleotide metabolic process; cellular aromatic compound metabolic process; nicotinamide nucleotide metabolic process; nucleotide metabolic process; cellular metabolic process; pyridine-containing compound metabolic process; phosphate-containing compound metabolic process; organic substance metabolic process; glucose metabolic pro…		oxidoreductase activity, acting on CH-OH group of donors; organic cyclic compound binding; heterocyclic compound binding; oxidoreductase activity, acting on the CH-OH group of donors, NAD or NADP as acceptor; nucleoside phosphate binding; catalytic activity; binding; glucose-6-phosphate dehydrogenase activity; NADP binding; nucleotide binding; cofactor binding; oxidoreductase activity; coenzyme b…	K00036	G6PD; glucose-6-phosphate 1-dehydrogenase [EC:1.1.1.49]	cmt00480 Glutathione metabolism - Cordyceps militaris; cmt01200 Carbon metabolism - Cordyceps militaris; cmt01110 Biosynthesis of secondary metabolites - Cordyceps militaris; cmt01100 Metabolic pathways - Cordyceps militaris; cmt00030 Pentose phosphate pathway - Cordyceps militaris;	IPR022675; IPR016040; IPR022674;	Glucose-6-phosphate dehydrogenase, C-terminal; NAD(P)-binding domain; Glucose-6-phosphate dehydrogenase, NAD-binding;	cell rescue, defense and virulence;Energy;Metabolism	[G]	KOG0563	Glucose-6-phosphate 1-dehydrogenase
J4UT18	3-isopropylmalate dehydrogenase	BBA_01927	0.947	0.154034	1.233	0.23852	1.103	0.058288	0.799	0.09417	cyto	cellular amino acid biosynthetic process; organic acid biosynthetic process; single-organism biosynthetic process; oxidation-reduction process; small molecule metabolic process; branched-chain amino acid biosynthetic process; leucine biosynthetic process; nitrogen compound metabolic process; biosynthetic process; primary metabolic process; alpha-amino acid metabolic process; organonitrogen compou…	intracellular part; cell; cell part; intracellular; cytoplasm;	magnesium ion binding; nucleoside phosphate binding; ion binding; nucleotide binding; cofactor binding; oxidoreductase activity; oxidoreductase activity, acting on CH-OH group of donors; heterocyclic compound binding; organic cyclic compound binding; oxidoreductase activity, acting on the CH-OH group of donors, NAD or NADP as acceptor; catalytic activity; NAD binding; binding; cation binding; met…	K00052	leuB; 3-isopropylmalate dehydrogenase [EC:1.1.1.85]	cmt00660 C5-Branched dibasic acid metabolism - Cordyceps militaris; cmt00290 Valine, leucine and isoleucine biosynthesis - Cordyceps militaris; cmt01230 Biosynthesis of amino acids - Cordyceps militaris; cmt01110 Biosynthesis of secondary metabolites - Cordyceps militaris; cmt01100 Metabolic pathways - Cordyceps militaris; cmt01210 2-Oxocarboxylic acid metabolism - Cordyceps militaris;	IPR024084;	Isopropylmalate dehydrogenase-like domain;	Metabolism	[E]	KOG0786	3-isopropylmalate dehydrogenase
J4UMM7	Ketol-acid reductoisomerase	BBA_04665	0.988	0.29618	1.168	1.02508e-08	0.994	0.63254	0.977	0.57694	mito	cellular amino acid biosynthetic process; organic acid biosynthetic process; single-organism biosynthetic process; oxidation-reduction process; branched-chain amino acid biosynthetic process; small molecule metabolic process; nitrogen compound metabolic process; biosynthetic process; organonitrogen compound biosynthetic process; primary metabolic process; cellular metabolic process; organic subst…		oxidoreductase activity, acting on CH-OH group of donors; oxidoreductase activity, acting on the CH-OH group of donors, NAD or NADP as acceptor; isomerase activity; ketol-acid reductoisomerase activity; catalytic activity; binding; cofactor binding; coenzyme binding; oxidoreductase activity;	K00053	ilvC; ketol-acid reductoisomerase [EC:1.1.1.86]	cmt00290 Valine, leucine and isoleucine biosynthesis - Cordyceps militaris; cmt01230 Biosynthesis of amino acids - Cordyceps militaris; cmt01110 Biosynthesis of secondary metabolites - Cordyceps militaris; cmt01100 Metabolic pathways - Cordyceps militaris; cmt01210 2-Oxocarboxylic acid metabolism - Cordyceps militaris; cmt00770 Pantothenate and CoA biosynthesis - Cordyceps militaris;	IPR013116; IPR008927; IPR013328; IPR000506;	Acetohydroxy acid isomeroreductase, catalytic; Dehydrogenase, multihelical; 6-phosphogluconate dehydrogenase, C-terminal-like; Acetohydroxy acid isomeroreductase C-terminal;	Metabolism
J4UHF0	D-3-phosphoglycerate dehydrogenase	BBA_08518	1.353	0.00040886	1.182	0.048648	1.279	0.0050772	1.267	0.000133098	cyto	cellular amino acid biosynthetic process; organic acid biosynthetic process; single-organism biosynthetic process; oxidation-reduction process; small molecule metabolic process; nitrogen compound metabolic process; biosynthetic process; alpha-amino acid metabolic process; primary metabolic process; organonitrogen compound biosynthetic process; cellular metabolic process; L-serine biosynthetic pro…		organic cyclic compound binding; heterocyclic compound binding; oxidoreductase activity, acting on CH-OH group of donors; oxidoreductase activity, acting on the CH-OH group of donors, NAD or NADP as acceptor; nucleoside phosphate binding; NAD binding; catalytic activity; binding; phosphoglycerate dehydrogenase activity; nucleotide binding; cofactor binding; small molecule binding; coenzyme bindin…	K00058	serA; D-3-phosphoglycerate dehydrogenase [EC:1.1.1.95]	cmt00680 Methane metabolism - Cordyceps militaris; cmt01230 Biosynthesis of amino acids - Cordyceps militaris; cmt01200 Carbon metabolism - Cordyceps militaris; cmt01100 Metabolic pathways - Cordyceps militaris; cmt00260 Glycine, serine and threonine metabolism - Cordyceps militaris;	IPR006139; IPR006140; IPR016040;	D-isomer specific 2-hydroxyacid dehydrogenase, catalytic domain; NAD(P)-binding domain; D-isomer specific 2-hydroxyacid dehydrogenase, NAD-binding domain;	Energy;Protein with binding function or cofactor requirement;Metabolism	[E]	KOG0068	D-3-phosphoglycerate dehydrogenase, D-isomer-specific 2-hydroxy acid dehydrogenase superfamily
J5JL47	D-isomer specific 2-hydroxyacid dehydrogenase	BBA_07225	1.164	0.07071	1.017	0.37232	0.993	0.59626	1.239	0.00077208	cyto_mito	metabolic process; oxidation-reduction process; single-organism metabolic process;		amino acid binding; nucleoside phosphate binding; ion binding; nucleotide binding; cofactor binding; oxidoreductase activity; oxidoreductase activity, acting on CH-OH group of donors; heterocyclic compound binding; organic cyclic compound binding; oxidoreductase activity, acting on the CH-OH group of donors, NAD or NADP as acceptor; carboxylic acid binding; catalytic activity; NAD binding; bindin…	K00058	serA; D-3-phosphoglycerate dehydrogenase [EC:1.1.1.95]	cmt00680 Methane metabolism - Cordyceps militaris; cmt01230 Biosynthesis of amino acids - Cordyceps militaris; cmt01200 Carbon metabolism - Cordyceps militaris; cmt01100 Metabolic pathways - Cordyceps militaris; cmt00260 Glycine, serine and threonine metabolism - Cordyceps militaris;	IPR006139; IPR006140; IPR002912; IPR016040;	ACT domain; D-isomer specific 2-hydroxyacid dehydrogenase, catalytic domain; NAD(P)-binding domain; D-isomer specific 2-hydroxyacid dehydrogenase, NAD-binding domain;	Protein with binding function or cofactor requirement;Metabolism	[E]	KOG0068	D-3-phosphoglycerate dehydrogenase, D-isomer-specific 2-hydroxy acid dehydrogenase superfamily
J5JFP2	Short chain dehydrogenase	BBA_08657	0.767	0.0036294	0.838	0.20082	0.924	0.9142	0.773	0.074734	cyto	metabolic process; oxidation-reduction process; single-organism metabolic process;		organic cyclic compound binding; heterocyclic compound binding; nucleoside phosphate binding; catalytic activity; binding; nucleotide binding; small molecule binding; oxidoreductase activity;	K00059	fabG; 3-oxoacyl-[acyl-carrier protein] reductase [EC:1.1.1.100]	cmt01040 Biosynthesis of unsaturated fatty acids - Cordyceps militaris; cmt00780 Biotin metabolism - Cordyceps militaris; cmt01100 Metabolic pathways - Cordyceps militaris; cmt01212 Fatty acid metabolism - Cordyceps militaris; cmt00061 Fatty acid biosynthesis - Cordyceps militaris;	IPR016040;	NAD(P)-binding domain;	Metabolism	[I]	KOG1200	Mitochondrial/plastidial beta-ketoacyl-ACP reductase
J5K337	3-hydroxybutyryl-CoA dehydrogenase	BBA_02503	0.834	0.02149	0.813	0.0061978	1.122	0.0108048	0.937	0.060516	mito	oxidation-reduction process; small molecule metabolic process; cellular lipid metabolic process; fatty acid metabolic process; primary metabolic process; cellular metabolic process; organic substance metabolic process; metabolic process; single-organism metabolic process; carboxylic acid metabolic process; monocarboxylic acid metabolic process; organic acid metabolic process; cellular process; ox…		nucleoside phosphate binding; ion binding; NAD+ binding; nucleotide binding; cofactor binding; oxidoreductase activity; oxidoreductase activity, acting on CH-OH group of donors; heterocyclic compound binding; organic cyclic compound binding; oxidoreductase activity, acting on the CH-OH group of donors, NAD or NADP as acceptor; catalytic activity; NAD binding; binding; anion binding; 3-hydroxyacyl…	K00074	paaH; 3-hydroxybutyryl-CoA dehydrogenase [EC:1.1.1.157]	cmt00650 Butanoate metabolism - Cordyceps militaris; cmt01100 Metabolic pathways - Cordyceps militaris; cmt00360 Phenylalanine metabolism - Cordyceps militaris;	IPR008927; IPR013328; IPR016040; IPR006176; IPR006108;	3-hydroxyacyl-CoA dehydrogenase, C-terminal; Dehydrogenase, multihelical; NAD(P)-binding domain; 6-phosphogluconate dehydrogenase, C-terminal-like; 3-hydroxyacyl-CoA dehydrogenase, NAD binding;	Energy;Protein with binding function or cofactor requirement;Metabolism	[I]	KOG2304	3-hydroxyacyl-CoA dehydrogenase
J5K2V6	Inosine-5~-monophosphate dehydrogenase	BBA_00323	1.027	0.4102	1.37	0.0049926	1.057	0.49442	1.037	0.99434	cyto	nucleoside metabolic process; purine nucleoside metabolic process; purine ribonucleoside monophosphate metabolic process; nucleotide metabolic process; biosynthetic process; nucleoside biosynthetic process; purine ribonucleoside biosynthetic process; ribonucleoside monophosphate biosynthetic process; cellular metabolic process; phosphate-containing compound metabolic process; ribose phosphate bio…	intracellular part; cell; cell part; intracellular; cytoplasm;	nucleoside phosphate binding; ion binding; nucleotide binding; oxidoreductase activity; heterocyclic compound binding; organic cyclic compound binding; oxidoreductase activity, acting on CH-OH group of donors; oxidoreductase activity, acting on the CH-OH group of donors, NAD or NADP as acceptor; catalytic activity; binding; metal ion binding; cation binding; adenyl nucleotide binding; IMP dehydro…	K00088	guaB; IMP dehydrogenase [EC:1.1.1.205]	cmt01110 Biosynthesis of secondary metabolites - Cordyceps militaris; cmt00230 Purine metabolism - Cordyceps militaris; cmt01100 Metabolic pathways - Cordyceps militaris;	IPR001093; IPR013785; IPR000644;	CBS domain; IMP dehydrogenase/GMP reductase; Aldolase-type TIM barrel;	Cell fate;Protein with binding function or cofactor requirement;Metabolism	[F]	KOG2550	IMP dehydrogenase/GMP reductase
J5JM43	FMN-dependent dehydrogenase	BBA_06880	0.946	0.76712	0.753	0.155732	0.84	0.59166	0.871	0.38006	cyto	metabolic process; oxidation-reduction process; single-organism metabolic process;		nucleoside phosphate binding; ion binding; nucleotide binding; cofactor binding; oxidoreductase activity; heterocyclic compound binding; organic cyclic compound binding; heme binding; catalytic activity; ribonucleotide binding; binding; metal ion binding; cation binding; anion binding; FMN binding; tetrapyrrole binding; coenzyme binding; small molecule binding;	K00101	E1.1.2.3; L-lactate dehydrogenase (cytochrome) [EC:1.1.2.3]	cmt00620 Pyruvate metabolism - Cordyceps militaris; cmt01100 Metabolic pathways - Cordyceps militaris;	IPR013785; IPR001199; IPR000262;	Cytochrome b5-like heme/steroid binding domain; Aldolase-type TIM barrel; FMN-dependent dehydrogenase;	Biogenesis of cellular components;Energy;Metabolism	[C]	KOG0538	Glycolate oxidase
J4UU31	Glycolate oxidase	BBA_01387									cyto	metabolic process; oxidation-reduction process; single-organism metabolic process;		UDP-N-acetylmuramate dehydrogenase activity; nucleoside phosphate binding; flavin adenine dinucleotide binding; ion binding; nucleotide binding; cofactor binding; oxidoreductase activity; oxidoreductase activity, acting on CH-OH group of donors; heterocyclic compound binding; organic cyclic compound binding; oxidoreductase activity, acting on the CH-OH group of donors, NAD or NADP as acceptor; ca…	K00102			IPR016166; IPR016171; IPR004113; IPR016169; IPR016164; IPR006094; IPR016167;	FAD-linked oxidase-like, C-terminal; CO dehydrogenase flavoprotein-like, FAD-binding, subdomain 2; Vanillyl-alcohol oxidase, C-terminal subdomain 2; FAD-linked oxidase, C-terminal; FAD linked oxidase, N-terminal; FAD-binding, type 2; FAD-binding, type 2, subdomain 1;	Biogenesis of cellular components;Energy;Protein with binding function or cofactor requirement;Metabolism	[C]	KOG1231	Proteins containing the FAD binding domain
J5JCD3	Xanthine dehydrogenase	BBA_09514	1.138	0.6226	0.807	0.0033018	1.292	0.00025242	1.335	0.0008296	cyto	metabolic process; oxidation-reduction process; single-organism metabolic process;		UDP-N-acetylmuramate dehydrogenase activity; 2 iron, 2 sulfur cluster binding; oxidoreductase activity, acting on CH or CH2 groups; nucleoside phosphate binding; iron ion binding; oxidoreductase activity, acting on CH or CH2 groups, NAD or NADP as acceptor; flavin adenine dinucleotide binding; xanthine dehydrogenase activity; ion binding; nucleotide binding; oxidoreductase activity, acting on CH …	K00106	XDH; xanthine dehydrogenase/oxidase [EC:1.17.1.4 1.17.3.2]	cmt04146 Peroxisome - Cordyceps militaris; cmt01110 Biosynthesis of secondary metabolites - Cordyceps militaris; cmt00230 Purine metabolism - Cordyceps militaris; cmt01100 Metabolic pathways - Cordyceps militaris; cmt00232 Caffeine metabolism - Cordyceps militaris;	IPR001041; IPR002346; IPR014307; IPR012675; IPR002888; IPR016167; IPR016166; IPR005107; IPR016169; IPR000674; IPR008274;	[2Fe-2S]-binding; 2Fe-2S ferredoxin-type domain; Xanthine dehydrogenase, small subunit; Beta-grasp domain; CO dehydrogenase flavoprotein-like, FAD-binding, subdomain 2; Aldehyde oxidase/xanthine dehydrogenase, a/b hammerhead; FAD-binding, type 2, subdomain 1; Aldehyde oxidase/xanthine dehydrogenase, molybdopterin binding; CO dehydrogenase flavoprotein, C-terminal; Molybdopterin dehydrogenase, FAD…	Protein with binding function or cofactor requirement;Metabolism	[F]	KOG0430	Xanthine dehydrogenase
J4WDA7	Glucose dehydrogenase	BBA_02921	0.831	0.26178	0.857	0.140496	1.05	0.63592	1.04	0.66578	mito	metabolic process; organic hydroxy compound metabolic process; alcohol metabolic process; oxidation-reduction process; single-organism metabolic process; small molecule metabolic process; organic substance metabolic process;		nucleoside phosphate binding; flavin adenine dinucleotide binding; ion binding; nucleotide binding; choline dehydrogenase activity; cofactor binding; oxidoreductase activity; oxidoreductase activity, acting on CH-OH group of donors; heterocyclic compound binding; organic cyclic compound binding; catalytic activity; binding; anion binding; coenzyme binding; small molecule binding;	K00108	E1.1.99.1; choline dehydrogenase [EC:1.1.99.1]	cmt01100 Metabolic pathways - Cordyceps militaris; cmt00260 Glycine, serine and threonine metabolism - Cordyceps militaris;	IPR000172; IPR007867;	Glucose-methanol-choline oxidoreductase, N-terminal; Glucose-methanol-choline oxidoreductase, C-terminal;	Interaction with the environment;Protein with binding function or cofactor requirement;Metabolism
J4KKP8	Glycerol-3-phosphate dehydrogenase	BBA_10224	0.857	0.060068	0.894	0.108462	0.98	0.38032	1.147	0.0186652	cyto	metabolic process; phosphorus metabolic process; oxidation-reduction process; single-organism metabolic process; alditol phosphate metabolic process; carbohydrate derivative metabolic process; organophosphate metabolic process; glycerol-3-phosphate metabolic process; cellular metabolic process; cellular process; methylation; phosphate-containing compound metabolic process; organic substance metab…	cell part; intracellular; cytoplasm; macromolecular complex; intracellular part; glycerol-3-phosphate dehydrogenase complex; protein complex; cell; cytoplasmic part;	oxidoreductase activity, acting on CH-OH group of donors; oxidoreductase activity, acting on the CH-OH group of donors, quinone or similar compound as acceptor; methyltransferase activity; catalytic activity; binding; transferase activity, transferring one-carbon groups; protein binding; transferase activity; glycerol-3-phosphate dehydrogenase activity; oxidoreductase activity;	K00111	glpA; glycerol-3-phosphate dehydrogenase [EC:1.1.5.3]	cmt00564 Glycerophospholipid metabolism - Cordyceps militaris;	IPR003347; IPR011043; IPR006076; IPR015915;	Kelch-type beta propeller; Galactose oxidase/kelch, beta-propeller; JmjC domain; FAD dependent oxidoreductase;	Biogenesis of cellular components;Cellular communication/signal transduction mechanism;protein fate;Energy;Protein with binding function or cofactor requirement;Metabolism	[C]	KOG0042	Glycerol-3-phosphate dehydrogenase
J4KL75	Glutathione-dependent formaldehyde dehydrogenase	BBA_09355	0.75	0.00091566	0.979	0.59994	0.886	0.23526	0.864	0.00060294	cyto	ethanol oxidation; metabolic process; organic hydroxy compound metabolic process; single-organism metabolic process; alcohol metabolic process; oxidation-reduction process; small molecule metabolic process; ethanol metabolic process; primary alcohol metabolic process; organic substance metabolic process;		nucleoside phosphate binding; ion binding; nucleotide binding; zinc ion binding; S-(hydroxymethyl)glutathione dehydrogenase activity; oxidoreductase activity; heterocyclic compound binding; organic cyclic compound binding; oxidoreductase activity, acting on CH-OH group of donors; oxidoreductase activity, acting on the CH-OH group of donors, NAD or NADP as acceptor; transition metal ion binding; c…	K00121	frmA; S-(hydroxymethyl)glutathione dehydrogenase / alcohol dehydrogenase [EC:1.1.1.284 1.1.1.1]	cmt01220 Degradation of aromatic compounds - Cordyceps militaris; cmt00350 Tyrosine metabolism - Cordyceps militaris; cmt00071 Fatty acid degradation - Cordyceps militaris; cmt00680 Methane metabolism - Cordyceps militaris; cmt01200 Carbon metabolism - Cordyceps militaris; cmt01110 Biosynthesis of secondary metabolites - Cordyceps militaris; cmt01100 Metabolic pathways - Cordyceps militaris; cmt0…	IPR011032; IPR016040; IPR013154; IPR013149;	Alcohol dehydrogenase, C-terminal; GroES (chaperonin 10)-like; NAD(P)-binding domain; Alcohol dehydrogenase GroES-like;	cell rescue, defense and virulence;Energy;Protein with binding function or cofactor requirement;Metabolism	[Q]	KOG0022	Alcohol dehydrogenase, class III
J4UST2	Formate dehydrogenase	BBA_02734	0.779	0.030898	0.782	2.2918e-05	0.814	0.040036	0.766	1.46524e-05	mito	metabolic process; oxidation-reduction process; single-organism metabolic process;		organic cyclic compound binding; heterocyclic compound binding; oxidoreductase activity, acting on CH-OH group of donors; oxidoreductase activity, acting on the CH-OH group of donors, NAD or NADP as acceptor; nucleoside phosphate binding; NAD binding; catalytic activity; binding; nucleotide binding; cofactor binding; small molecule binding; coenzyme binding; oxidoreductase activity;	K00122	FDH; formate dehydrogenase [EC:1.2.1.2]	cmt00680 Methane metabolism - Cordyceps militaris; cmt00630 Glyoxylate and dicarboxylate metabolism - Cordyceps militaris; cmt01200 Carbon metabolism - Cordyceps militaris; cmt01100 Metabolic pathways - Cordyceps militaris;	IPR006139; IPR006140; IPR016040;	D-isomer specific 2-hydroxyacid dehydrogenase, catalytic domain; NAD(P)-binding domain; D-isomer specific 2-hydroxyacid dehydrogenase, NAD-binding domain;	Energy;Metabolism	[C]	KOG0069	Glyoxylate/hydroxypyruvate reductase (D-isomer-specific 2-hydroxy acid dehydrogenase superfamily)
J4UNZ5	Aldehyde dehydrogenase, putative	BBA_04120	0.557	2.633e-06	0.803	0.024652	0.861	0.108622	0.774	0.000160702	cyto	metabolic process; oxidation-reduction process; single-organism metabolic process;		oxidoreductase activity, acting on the aldehyde or oxo group of donors, NAD or NADP as acceptor; catalytic activity; oxidoreductase activity; oxidoreductase activity, acting on the aldehyde or oxo group of donors;	K00128	E1.2.1.3; aldehyde dehydrogenase (NAD+) [EC:1.2.1.3]	cmt00380 Tryptophan metabolism - Cordyceps militaris; cmt00620 Pyruvate metabolism - Cordyceps militaris; cmt00310 Lysine degradation - Cordyceps militaris; cmt00410 beta-Alanine metabolism - Cordyceps militaris; cmt00330 Arginine and proline metabolism - Cordyceps militaris; cmt00340 Histidine metabolism - Cordyceps militaris; cmt00071 Fatty acid degradation - Cordyceps militaris; cmt00280 Valin…	IPR016161; IPR015590; IPR016162; IPR016163;	Aldehyde dehydrogenase, N-terminal; Aldehyde dehydrogenase domain; Aldehyde dehydrogenase, C-terminal; Aldehyde/histidinol dehydrogenase;	cell rescue, defense and virulence;Protein with binding function or cofactor requirement;Metabolism	[C]	KOG2450	Aldehyde dehydrogenase
J5JN27	Putative aldehyde dehydrogenase	BBA_04583	0.692	8.8818e-16	0.891	2.1464e-05	0.929	0.146596	0.762	1.16052e-09	cyto	metabolic process; oxidation-reduction process; single-organism metabolic process;		oxidoreductase activity, acting on the aldehyde or oxo group of donors, NAD or NADP as acceptor; catalytic activity; oxidoreductase activity; oxidoreductase activity, acting on the aldehyde or oxo group of donors;	K00128	E1.2.1.3; aldehyde dehydrogenase (NAD+) [EC:1.2.1.3]	cmt00380 Tryptophan metabolism - Cordyceps militaris; cmt00620 Pyruvate metabolism - Cordyceps militaris; cmt00310 Lysine degradation - Cordyceps militaris; cmt00410 beta-Alanine metabolism - Cordyceps militaris; cmt00330 Arginine and proline metabolism - Cordyceps militaris; cmt00340 Histidine metabolism - Cordyceps militaris; cmt00071 Fatty acid degradation - Cordyceps militaris; cmt00280 Valin…	IPR016161; IPR015590; IPR016162; IPR016163;	Aldehyde dehydrogenase, N-terminal; Aldehyde dehydrogenase domain; Aldehyde dehydrogenase, C-terminal; Aldehyde/histidinol dehydrogenase;		[C]	KOG2450	Aldehyde dehydrogenase
J4UX40	Aldehyde dehydrogenase	BBA_00607	0.714	6.6236e-09	0.85	3.2388e-06	0.962	0.47758	0.74	3.3566e-08	cyto	metabolic process; oxidation-reduction process; single-organism metabolic process;		oxidoreductase activity, acting on the aldehyde or oxo group of donors, NAD or NADP as acceptor; catalytic activity; oxidoreductase activity; oxidoreductase activity, acting on the aldehyde or oxo group of donors;	K00129	E1.2.1.5; aldehyde dehydrogenase (NAD(P)+) [EC:1.2.1.5]	cmt00410 beta-Alanine metabolism - Cordyceps militaris; cmt00350 Tyrosine metabolism - Cordyceps militaris; cmt00340 Histidine metabolism - Cordyceps militaris; cmt01100 Metabolic pathways - Cordyceps militaris; cmt00360 Phenylalanine metabolism - Cordyceps militaris; cmt00010 Glycolysis / Gluconeogenesis - Cordyceps militaris;	IPR016161; IPR015590; IPR016162; IPR016163;	Aldehyde dehydrogenase, N-terminal; Aldehyde dehydrogenase domain; Aldehyde dehydrogenase, C-terminal; Aldehyde/histidinol dehydrogenase;	Biogenesis of cellular components;cell rescue, defense and virulence;Energy;Metabolism	[C]	KOG2450	Aldehyde dehydrogenase
J4UMG1	Betaine aldehyde dehydrogenase	BBA_05018	0.764	0.3283	0.921	0.34786	0.944	0.27428	0.89	0.042564	cyto	metabolic process; oxidation-reduction process; single-organism metabolic process;		oxidoreductase activity, acting on the aldehyde or oxo group of donors, NAD or NADP as acceptor; catalytic activity; oxidoreductase activity; oxidoreductase activity, acting on the aldehyde or oxo group of donors;	K00130	betB; betaine-aldehyde dehydrogenase [EC:1.2.1.8]	cmt01100 Metabolic pathways - Cordyceps militaris; cmt00260 Glycine, serine and threonine metabolism - Cordyceps militaris;	IPR016161; IPR015590; IPR016162; IPR016163;	Aldehyde dehydrogenase, N-terminal; Aldehyde dehydrogenase domain; Aldehyde dehydrogenase, C-terminal; Aldehyde/histidinol dehydrogenase;	cell rescue, defense and virulence;Energy;Protein with binding function or cofactor requirement;Metabolism	[C]	KOG2450	Aldehyde dehydrogenase
J5JEZ3	Aspartate-semialdehyde dehydrogenase	BBA_06780	1.346	0.033378	1.235	0.46148	0.979	0.87128	1.075	0.75034	extr	dicarboxylic acid metabolic process; sulfur amino acid biosynthetic process; organic acid biosynthetic process; branched-chain amino acid biosynthetic process; aspartate family amino acid metabolic process; biosynthetic process; organonitrogen compound biosynthetic process; cellular metabolic process; sulfur amino acid metabolic process; sulfur compound biosynthetic process; methionine biosynthet…	intracellular part; cell; cell part; intracellular; cytoplasm;	nucleoside phosphate binding; protein dimerization activity; oxidoreductase activity, acting on the aldehyde or oxo group of donors; protein binding; nucleotide binding; cofactor binding; aspartate-semialdehyde dehydrogenase activity; oxidoreductase activity; oxidoreductase activity, acting on the aldehyde or oxo group of donors, NAD or NADP as acceptor; heterocyclic compound binding; organic cyc…	K00133	asd; aspartate-semialdehyde dehydrogenase [EC:1.2.1.11]	cmt00300 Lysine biosynthesis - Cordyceps militaris; cmt00270 Cysteine and methionine metabolism - Cordyceps militaris; cmt01230 Biosynthesis of amino acids - Cordyceps militaris; cmt01110 Biosynthesis of secondary metabolites - Cordyceps militaris; cmt01100 Metabolic pathways - Cordyceps militaris; cmt01210 2-Oxocarboxylic acid metabolism - Cordyceps militaris; cmt00260 Glycine, serine and threon…	IPR012280; IPR000534; IPR016040;	Semialdehyde dehydrogenase, dimerisation domain; Semialdehyde dehydrogenase, NAD-binding; NAD(P)-binding domain;	Metabolism	[E]	KOG4777	Aspartate-semialdehyde dehydrogenase
J5JSE5	Glyceraldehyde-3-phosphate dehydrogenase	BBA_05480	0.699	1.06252e-06	0.912	0.00143214	0.917	0.00065926	0.756	3.2488e-12	cyto	glucose metabolic process; single-organism carbohydrate metabolic process; metabolic process; oxidation-reduction process; single-organism metabolic process; monosaccharide metabolic process; primary metabolic process; carbohydrate metabolic process; hexose metabolic process; organic substance metabolic process;		organic cyclic compound binding; heterocyclic compound binding; oxidoreductase activity, acting on the aldehyde or oxo group of donors, NAD or NADP as acceptor; nucleoside phosphate binding; NAD binding; catalytic activity; binding; oxidoreductase activity, acting on the aldehyde or oxo group of donors; NADP binding; nucleotide binding; cofactor binding; small molecule binding; coenzyme binding; …	K00134	GAPDH; glyceraldehyde 3-phosphate dehydrogenase [EC:1.2.1.12]	cmt01230 Biosynthesis of amino acids - Cordyceps militaris; cmt01200 Carbon metabolism - Cordyceps militaris; cmt01110 Biosynthesis of secondary metabolites - Cordyceps militaris; cmt01100 Metabolic pathways - Cordyceps militaris; cmt00010 Glycolysis / Gluconeogenesis - Cordyceps militaris;	IPR020829; IPR016040; IPR020828;	Glyceraldehyde 3-phosphate dehydrogenase, catalytic domain; NAD(P)-binding domain; Glyceraldehyde 3-phosphate dehydrogenase, NAD(P) binding domain;		[G]	KOG0657	Glyceraldehyde 3-phosphate dehydrogenase
J4WLV6	Succinate-semialdehyde dehydrogenase NADP	BBA_00330	0.927	0.002917	0.908	0.04299	1.164	0.0040022	1.126	0.60114	mito	oxidation-reduction process; single-organism catabolic process; small molecule metabolic process; monocarboxylic acid catabolic process; nitrogen compound metabolic process; small molecule catabolic process; primary metabolic process; cellular metabolic process; organic substance metabolic process; carboxylic acid catabolic process; organic substance catabolic process; metabolic process; organoni…		oxidoreductase activity, acting on the aldehyde or oxo group of donors, NAD or NADP as acceptor; succinate-semialdehyde dehydrogenase [NAD(P)+] activity; catalytic activity; oxidoreductase activity; oxidoreductase activity, acting on the aldehyde or oxo group of donors;	K00135	gabD; succinate-semialdehyde dehydrogenase / glutarate-semialdehyde dehydrogenase [EC:1.2.1.16 1.2.1.79 1.2.1.20]	cmt00350 Tyrosine metabolism - Cordyceps militaris; cmt00650 Butanoate metabolism - Cordyceps militaris; cmt00250 Alanine, aspartate and glutamate metabolism - Cordyceps militaris; cmt01100 Metabolic pathways - Cordyceps militaris; cmt00310 Lysine degradation - Cordyceps militaris;	IPR016161; IPR015590; IPR016162; IPR016163;	Aldehyde dehydrogenase, N-terminal; Aldehyde dehydrogenase domain; Aldehyde dehydrogenase, C-terminal; Aldehyde/histidinol dehydrogenase;	Biogenesis of cellular components;cell rescue, defense and virulence;Protein with binding function or cofactor requirement;Metabolism	[C]	KOG2451	Aldehyde dehydrogenase
J4VRU9	Methylmalonate-semialdehyde dehydrogenase	BBA_09730	0.815	2.707e-05	1.011	0.52948	1.1	0.064416	0.869	0.00023478	mito	metabolic process; oxidation-reduction process; single-organism metabolic process;		oxidoreductase activity, acting on the aldehyde or oxo group of donors, NAD or NADP as acceptor; methylmalonate-semialdehyde dehydrogenase (acylating) activity; catalytic activity; oxidoreductase activity; oxidoreductase activity, acting on the aldehyde or oxo group of donors;	K00140	mmsA; malonate-semialdehyde dehydrogenase (acetylating) / methylmalonate-semialdehyde dehydrogenase [EC:1.2.1.18 1.2.1.27]	cmt00640 Propanoate metabolism - Cordyceps militaris; cmt00410 beta-Alanine metabolism - Cordyceps militaris; cmt00280 Valine, leucine and isoleucine degradation - Cordyceps militaris; cmt00562 Inositol phosphate metabolism - Cordyceps militaris; cmt01200 Carbon metabolism - Cordyceps militaris; cmt01100 Metabolic pathways - Cordyceps militaris;	IPR016161; IPR015590; IPR016162; IPR016163;	Aldehyde dehydrogenase, N-terminal; Aldehyde dehydrogenase domain; Aldehyde dehydrogenase, C-terminal; Aldehyde/histidinol dehydrogenase;		[EG]	KOG2449	Methylmalonate semialdehyde dehydrogenase
J4VWG7	L-aminoadipate-semialdehyde dehydrogenase	BBA_08280	1.155	0.07628	1.244	0.00161958	1.183	0.00193806	1.12	0.0026924	cyto	aspartate family amino acid biosynthetic process; cellular amino acid biosynthetic process; organic acid biosynthetic process; single-organism biosynthetic process; oxidation-reduction process; small molecule metabolic process; lysine metabolic process; aspartate family amino acid metabolic process; nitrogen compound metabolic process; biosynthetic process; alpha-amino acid metabolic process; pri…		phosphopantetheine binding; amino acid binding; nucleoside phosphate binding; vitamin binding; oxidoreductase activity, acting on the aldehyde or oxo group of donors; ion binding; nucleotide binding; amide binding; oxidoreductase activity; heterocyclic compound binding; organic cyclic compound binding; oxidoreductase activity, acting on the aldehyde or oxo group of donors, NAD or NADP as acceptor…	K00143	LYS2; L-aminoadipate-semialdehyde dehydrogenase [EC:1.2.1.31]	cmt00300 Lysine biosynthesis - Cordyceps militaris; cmt01230 Biosynthesis of amino acids - Cordyceps militaris; cmt01110 Biosynthesis of secondary metabolites - Cordyceps militaris; cmt01100 Metabolic pathways - Cordyceps militaris; cmt00310 Lysine degradation - Cordyceps militaris;	IPR009081; IPR025110; IPR016040; IPR010080; IPR010071; IPR000873; IPR013120;	Acyl carrier protein-like; Amino acid adenylation domain; AMP-dependent synthetase/ligase; Thioester reductase-like domain; NAD(P)-binding domain; Male sterility, NAD-binding; AMP-binding enzyme C-terminal domain;	cell rescue, defense and virulence;Interaction with the environment;Metabolism	[Q]	KOG1178	Non-ribosomal peptide synthetase/alpha-aminoadipate reductase and related enzymes
J5JLT0	Glutamate-5-semialdehyde dehydrogenase	BBA_04756	0.838	0.24134	1.091	0.030312	1.018	0.9286	0.892	0.081734	extr	organic acid biosynthetic process; biosynthetic process; organonitrogen compound biosynthetic process; cellular metabolic process; glutamine family amino acid biosynthetic process; organic substance metabolic process; metabolic process; cellular amino acid metabolic process; heterocycle metabolic process; alpha-amino acid biosynthetic process; proline metabolic process; cellular process; proline …		organic cyclic compound binding; heterocyclic compound binding; oxidoreductase activity, acting on the aldehyde or oxo group of donors, NAD or NADP as acceptor; glutamate-5-semialdehyde dehydrogenase activity; nucleoside phosphate binding; catalytic activity; binding; oxidoreductase activity, acting on the aldehyde or oxo group of donors; NADP binding; nucleotide binding; cofactor binding; small …	K00147	proA; glutamate-5-semialdehyde dehydrogenase [EC:1.2.1.41]	cmt00330 Arginine and proline metabolism - Cordyceps militaris; cmt00332 Carbapenem biosynthesis - Cordyceps militaris; cmt01230 Biosynthesis of amino acids - Cordyceps militaris; cmt01100 Metabolic pathways - Cordyceps militaris;	IPR000965; IPR016161; IPR015590; IPR016162; IPR016163;	Gamma-glutamyl phosphate reductase GPR; Aldehyde dehydrogenase, N-terminal; Aldehyde dehydrogenase domain; Aldehyde dehydrogenase, C-terminal; Aldehyde/histidinol dehydrogenase;	Interaction with the environment;Protein with binding function or cofactor requirement;Metabolism	[E]	KOG4165	Gamma-glutamyl phosphate reductase
J5JW20	Pyruvate dehydrogenase E1 component subunit alpha	BBA_01868	0.85	0.017759	0.883	0.031238	1.078	0.069542	0.903	0.077996	mito	monosaccharide catabolic process; single-organism carbohydrate catabolic process; glycolysis; oxidation-reduction process; primary metabolic process; carbohydrate metabolic process; cellular metabolic process; carbohydrate catabolic process; organic substance metabolic process; glucose metabolic process; single-organism carbohydrate metabolic process; organic substance catabolic process; metaboli…	intracellular membrane-bounded organelle; organelle; intracellular organelle; cell part; intracellular; intracellular part; membrane-bounded organelle; cell;	pyruvate dehydrogenase activity; pyruvate dehydrogenase (acetyl-transferring) activity; catalytic activity; oxidoreductase activity, acting on the aldehyde or oxo group of donors, disulfide as acceptor; oxidoreductase activity; oxidoreductase activity, acting on the aldehyde or oxo group of donors;	K00161	PDHA; pyruvate dehydrogenase E1 component alpha subunit [EC:1.2.4.1]	cmt00620 Pyruvate metabolism - Cordyceps militaris; cmt01200 Carbon metabolism - Cordyceps militaris; cmt01110 Biosynthesis of secondary metabolites - Cordyceps militaris; cmt01100 Metabolic pathways - Cordyceps militaris; cmt00020 Citrate cycle (TCA cycle) - Cordyceps militaris; cmt00010 Glycolysis / Gluconeogenesis - Cordyceps militaris;	IPR001017;	Dehydrogenase, E1 component;	Energy;Protein with binding function or cofactor requirement;Metabolism	[C]	KOG0225	Pyruvate dehydrogenase E1, alpha subunit
J5JRZ3	Transaldolase-like protein	BBA_03483	0.695	0.0123144	0.721	0.00063362	0.942	0.064106	1.03	0.67728	mito	metabolic process;		catalytic activity;	K00162	PDHB; pyruvate dehydrogenase E1 component beta subunit [EC:1.2.4.1]	cmt00620 Pyruvate metabolism - Cordyceps militaris; cmt01200 Carbon metabolism - Cordyceps militaris; cmt01110 Biosynthesis of secondary metabolites - Cordyceps militaris; cmt01100 Metabolic pathways - Cordyceps militaris; cmt00020 Citrate cycle (TCA cycle) - Cordyceps militaris; cmt00010 Glycolysis / Gluconeogenesis - Cordyceps militaris;	IPR005476; IPR009014; IPR005475;	Transketolase, C-terminal; Transketolase-like, pyrimidine-binding domain; Transketolase, C-terminal/Pyruvate-ferredoxin oxidoreductase, domain II;	Energy;Metabolism	[C]	KOG0524	Pyruvate dehydrogenase E1, beta subunit
J5J9C7	Oxoglutarate dehydrogenase	BBA_08088	0.903	0.0112072	0.849	0.0045954	0.976	0.89924	1.096	0.096878	mito	metabolic process; generation of precursor metabolites and energy; aerobic respiration; single-organism metabolic process; oxidation-reduction process; energy derivation by oxidation of organic compounds; tricarboxylic acid cycle; primary metabolic process; cellular respiration; cellular metabolic process; cellular process;		vitamin binding; ion binding; oxidoreductase activity, acting on the aldehyde or oxo group of donors; cofactor binding; sulfur compound binding; thiamine pyrophosphate binding; oxidoreductase activity; heterocyclic compound binding; organic cyclic compound binding; catalytic activity; binding; cation binding; anion binding; oxoglutarate dehydrogenase (succinyl-transferring) activity; oxidoreducta…	K00164	OGDH; 2-oxoglutarate dehydrogenase E1 component [EC:1.2.4.2]	cmt00380 Tryptophan metabolism - Cordyceps militaris; cmt01200 Carbon metabolism - Cordyceps militaris; cmt01110 Biosynthesis of secondary metabolites - Cordyceps militaris; cmt01100 Metabolic pathways - Cordyceps militaris; cmt00310 Lysine degradation - Cordyceps militaris; cmt00020 Citrate cycle (TCA cycle) - Cordyceps militaris;	IPR001017; IPR005475;	Transketolase-like, pyrimidine-binding domain; Dehydrogenase, E1 component;	Energy;Protein with binding function or cofactor requirement;Metabolism	[G]	KOG0450	2-oxoglutarate dehydrogenase, E1 subunit
J5K0J6	Dehydrogenase E1 component	BBA_03556	0.885	0.187112	0.899	0.48898	1.126	0.63056	1.119	0.47716	mito	metabolic process;		catalytic activity; oxidoreductase activity, acting on the aldehyde or oxo group of donors, disulfide as acceptor; oxidoreductase activity; oxidoreductase activity, acting on the aldehyde or oxo group of donors;	K00166	BCKDHA; 2-oxoisovalerate dehydrogenase E1 component alpha subunit [EC:1.2.4.4]	cmt00280 Valine, leucine and isoleucine degradation - Cordyceps militaris; cmt01110 Biosynthesis of secondary metabolites - Cordyceps militaris; cmt01100 Metabolic pathways - Cordyceps militaris;	IPR001017;	Dehydrogenase, E1 component;	Energy;Protein with binding function or cofactor requirement;Metabolism	[C]	KOG1182	Branched chain alpha-keto acid dehydrogenase complex, alpha subunit
J4ULD2	Transaldolase-like protein	BBA_05618	0.838	0.23124	0.944	0.099608	1.244	0.072872	1.126	0.0136352	mito	metabolic process;		catalytic activity;	K00167	BCKDHB; 2-oxoisovalerate dehydrogenase E1 component beta subunit [EC:1.2.4.4]	cmt00280 Valine, leucine and isoleucine degradation - Cordyceps militaris; cmt01110 Biosynthesis of secondary metabolites - Cordyceps militaris; cmt01100 Metabolic pathways - Cordyceps militaris;	IPR005476; IPR009014; IPR005475;	Transketolase, C-terminal; Transketolase-like, pyrimidine-binding domain; Transketolase, C-terminal/Pyruvate-ferredoxin oxidoreductase, domain II;	Energy;Metabolism
J5JPZ4	Prephenate dehydrogenase	BBA_03732									cysk	cellular aromatic compound metabolic process; organic acid biosynthetic process; biosynthetic process; organonitrogen compound biosynthetic process; cellular metabolic process; organic substance metabolic process; metabolic process; cellular amino acid metabolic process; aromatic compound biosynthetic process; alpha-amino acid biosynthetic process; cellular process; tyrosine metabolic process; ar…		oxidoreductase activity, acting on the CH-CH group of donors; organic cyclic compound binding; heterocyclic compound binding; nucleoside phosphate binding; prephenate dehydrogenase activity; oxidoreductase activity, acting on the CH-CH group of donors, NAD or NADP as acceptor; catalytic activity; prephenate dehydrogenase (NADP+) activity; binding; nucleotide binding; oxidoreductase activity; smal…	K00211	TYR1; prephenate dehydrogenase (NADP+) [EC:1.3.1.13]	cmt00400 Phenylalanine, tyrosine and tryptophan biosynthesis - Cordyceps militaris; cmt01110 Biosynthesis of secondary metabolites - Cordyceps militaris; cmt01100 Metabolic pathways - Cordyceps militaris;	IPR003099; IPR008927; IPR016040;	Prephenate dehydrogenase; NAD(P)-binding domain; 6-phosphogluconate dehydrogenase, C-terminal-like;	Metabolism	[E]	KOG2380	Prephenate dehydrogenase (NADP+)
J4W945	Sterol-C14-reductase	BBA_04018									plas	metabolic process; oxidation-reduction process; single-organism metabolic process;	membrane;	oxidoreductase activity, acting on the CH-CH group of donors; oxidoreductase activity, acting on the CH-CH group of donors, NAD or NADP as acceptor; catalytic activity; oxidoreductase activity;	K00222	TM7SF2; delta14-sterol reductase [EC:1.3.1.70]	cmt00100 Steroid biosynthesis - Cordyceps militaris; cmt01110 Biosynthesis of secondary metabolites - Cordyceps militaris; cmt01100 Metabolic pathways - Cordyceps militaris;			Systemic interaction with the environment;Cell fate;Protein with binding function or cofactor requirement;Metabolism	[IT]	KOG1435	Sterol reductase/lamin B receptor
J4W3A2	Ergosterol biosynthesis ERG4/ERG24 family protein	BBA_06080									plas	metabolic process; oxidation-reduction process; single-organism metabolic process;	membrane;	oxidoreductase activity, acting on the CH-CH group of donors; oxidoreductase activity, acting on the CH-CH group of donors, NAD or NADP as acceptor; catalytic activity; oxidoreductase activity;	K00223	ERG4; delta24(24(1))-sterol reductase [EC:1.3.1.71]	cmt00100 Steroid biosynthesis - Cordyceps militaris; cmt01100 Metabolic pathways - Cordyceps militaris;			Protein with binding function or cofactor requirement;Metabolism	[IT]	KOG1435	Sterol reductase/lamin B receptor
J5JXQ5	Coproporphyrinogen III oxidase	BBA_02303	1.105	0.35656	0.873	0.053378	0.978	0.64726	1.131	0.081596	mito	cofactor biosynthetic process; heterocycle biosynthetic process; cellular aromatic compound metabolic process; oxidation-reduction process; porphyrin-containing compound biosynthetic process; nitrogen compound metabolic process; organic cyclic compound metabolic process; biosynthetic process; organonitrogen compound biosynthetic process; cellular metabolic process; organic substance biosynthetic …		oxidoreductase activity, acting on the CH-CH group of donors; oxidoreductase activity, acting on the CH-CH group of donors, oxygen as acceptor; coproporphyrinogen oxidase activity; catalytic activity; oxidoreductase activity;	K00228	CPOX; coproporphyrinogen III oxidase [EC:1.3.3.3]	cmt00860 Porphyrin and chlorophyll metabolism - Cordyceps militaris; cmt01110 Biosynthesis of secondary metabolites - Cordyceps militaris; cmt01100 Metabolic pathways - Cordyceps militaris;			Protein with binding function or cofactor requirement;Metabolism	[H]	KOG1518	Coproporphyrinogen III oxidase CPO/HEM13
J4KLZ1	Protoporphyrinogen oxidase	BBA_08055	0.929	0.75718	1.058	0.44228	1.209	0.20818	0.968	0.7886	mito	cofactor biosynthetic process; heterocycle biosynthetic process; cellular aromatic compound metabolic process; oxidation-reduction process; porphyrin-containing compound biosynthetic process; nitrogen compound metabolic process; organic cyclic compound metabolic process; biosynthetic process; organonitrogen compound biosynthetic process; cellular metabolic process; organic substance biosynthetic …		oxidoreductase activity, acting on the CH-CH group of donors; oxidoreductase activity, acting on the CH-CH group of donors, oxygen as acceptor; organic cyclic compound binding; heterocyclic compound binding; nucleoside phosphate binding; catalytic activity; protoporphyrinogen oxidase activity; binding; oxygen-dependent protoporphyrinogen oxidase activity; nucleotide binding; small molecule bindin…	K00231	PPOX; oxygen-dependent protoporphyrinogen oxidase [EC:1.3.3.4]	cmt00860 Porphyrin and chlorophyll metabolism - Cordyceps militaris; cmt01110 Biosynthesis of secondary metabolites - Cordyceps militaris; cmt01100 Metabolic pathways - Cordyceps militaris;	IPR002937; IPR016040; IPR027418;	Protoporphyrinogen oxidase, C-terminal domain; Amine oxidase; NAD(P)-binding domain;	Protein with binding function or cofactor requirement;Metabolism	[H]	KOG1276	Protoporphyrinogen oxidase
J4KN81	PX domain-containing protein	BBA_06014	1.202	0.055102	1.224	0.0178202	1.059	0.09949	1.403	0.112878	nucl	single-organism cellular process; single-organism process; cell communication; cellular process;		lipid binding; anion binding; binding; phosphatidylinositol binding; phospholipid binding; ion binding;	K00234	SDHA; succinate dehydrogenase (ubiquinone) flavoprotein subunit [EC:1.3.5.1]	cmt00190 Oxidative phosphorylation - Cordyceps militaris; cmt01200 Carbon metabolism - Cordyceps militaris; cmt01110 Biosynthesis of secondary metabolites - Cordyceps militaris; cmt01100 Metabolic pathways - Cordyceps militaris; cmt00020 Citrate cycle (TCA cycle) - Cordyceps militaris;	IPR024555; IPR024554; IPR001683;	PX-associated domain; Domain of unknown function DUF3818, PX-associated; Phox homologous domain;		[U]	KOG2273	Membrane coat complex Retromer, subunit VPS5/SNX1, Sorting nexins, and related PX domain-containing proteins
J5K0V1	Succinate dehydrogenase flavoprotein subunit	BBA_01002	0.84	6.9752e-06	0.944	0.089938	1.052	0.12393	0.914	0.0013312	mito	metabolic process; generation of precursor metabolites and energy; aerobic respiration; single-organism metabolic process; oxidation-reduction process; energy derivation by oxidation of organic compounds; tricarboxylic acid cycle; electron transport chain; primary metabolic process; cellular respiration; cellular metabolic process; cellular process;		organic cyclic compound binding; heterocyclic compound binding; oxidoreductase activity, acting on the CH-CH group of donors; nucleoside phosphate binding; flavin adenine dinucleotide binding; catalytic activity; binding; ion binding; anion binding; nucleotide binding; cofactor binding; small molecule binding; coenzyme binding; oxidoreductase activity;	K00234	SDHA; succinate dehydrogenase (ubiquinone) flavoprotein subunit [EC:1.3.5.1]	cmt00190 Oxidative phosphorylation - Cordyceps militaris; cmt01200 Carbon metabolism - Cordyceps militaris; cmt01110 Biosynthesis of secondary metabolites - Cordyceps militaris; cmt01100 Metabolic pathways - Cordyceps militaris; cmt00020 Citrate cycle (TCA cycle) - Cordyceps militaris;	IPR027477; IPR015939; IPR003953;	FAD binding domain; Fumarate reductase/succinate dehydrogenase flavoprotein-like, C-terminal; Succinate dehydrogenase/fumarate reductase flavoprotein, catalytic domain;	Biogenesis of cellular components;Energy;Protein with binding function or cofactor requirement;Metabolism	[C]	KOG2403	Succinate dehydrogenase, flavoprotein subunit
J5JDK9	Succinate dehydrogenase and fumarate reductase iron-sulfur protein	BBA_07028	1.101	0.0058338	0.964	0.59478	1.053	0.061436	0.871	0.00032084	mito	metabolic process; generation of precursor metabolites and energy; aerobic respiration; single-organism metabolic process; oxidation-reduction process; energy derivation by oxidation of organic compounds; tricarboxylic acid cycle; primary metabolic process; cellular respiration; cellular metabolic process; cellular process;		electron carrier activity; 2 iron, 2 sulfur cluster binding; catalytic activity; binding; iron-sulfur cluster binding; metal cluster binding; oxidoreductase activity;	K00235	SDHB; succinate dehydrogenase (ubiquinone) iron-sulfur subunit [EC:1.3.5.1]	cmt00190 Oxidative phosphorylation - Cordyceps militaris; cmt01200 Carbon metabolism - Cordyceps militaris; cmt01110 Biosynthesis of secondary metabolites - Cordyceps militaris; cmt01100 Metabolic pathways - Cordyceps militaris; cmt00020 Citrate cycle (TCA cycle) - Cordyceps militaris;	IPR017896; IPR001041; IPR009051; IPR012675; IPR025192;	Succinate dehydogenase/fumarate reductase N-terminal; 2Fe-2S ferredoxin-type domain; Beta-grasp domain; Alpha-helical ferredoxin; 4Fe-4S ferredoxin-type, iron-sulphur binding domain;	Energy;Protein with binding function or cofactor requirement;Metabolism	[C]	KOG3049	Succinate dehydrogenase, Fe-S protein subunit
J5JG69	Succinate dehydrogenase cytochrome b subunit	BBA_08487	1.259	0.2151	0.926	0.6695	0.772	0.41398	0.962	0.32282	mito	metabolic process; generation of precursor metabolites and energy; aerobic respiration; single-organism metabolic process; oxidation-reduction process; energy derivation by oxidation of organic compounds; tricarboxylic acid cycle; primary metabolic process; cellular respiration; cellular metabolic process; cellular process;	membrane; cell part; intracellular; membrane part; respiratory chain complex II; macromolecular complex; succinate dehydrogenase complex; intracellular part; cell; protein complex; respiratory chain;	oxidoreductase activity, acting on the CH-CH group of donors; succinate dehydrogenase activity; catalytic activity; oxidoreductase activity;	K00236	SDHC; succinate dehydrogenase (ubiquinone) cytochrome b560 subunit	cmt00190 Oxidative phosphorylation - Cordyceps militaris; cmt01200 Carbon metabolism - Cordyceps militaris; cmt01110 Biosynthesis of secondary metabolites - Cordyceps militaris; cmt01100 Metabolic pathways - Cordyceps militaris; cmt00020 Citrate cycle (TCA cycle) - Cordyceps militaris;			Energy	[G]	KOG0449	Succinate dehydrogenase, cytochrome b subunit
D1FVE3	Predicted FadE2-like acyl-CoA dehydrogenase	BBA_02637	0.838	0.0005872	0.855	0.058968	1.043	0.28514	1.046	0.63292	cyto	metabolic process; oxidation-reduction process; single-organism metabolic process;		nucleoside phosphate binding; flavin adenine dinucleotide binding; ion binding; nucleotide binding; cofactor binding; oxidoreductase activity; oxidoreductase activity, acting on the CH-CH group of donors; heterocyclic compound binding; organic cyclic compound binding; catalytic activity; binding; anion binding; acyl-CoA dehydrogenase activity; coenzyme binding; small molecule binding;	K00249			IPR013786; IPR009100; IPR006091; IPR009075;	Acyl-CoA dehydrogenase/oxidase, N-terminal and middle domain; Acyl-CoA dehydrogenase/oxidase C-terminal; Acyl-CoA oxidase/dehydrogenase, central domain; Acyl-CoA dehydrogenase/oxidase, N-terminal;	Regulation of metabolism and protein function;protein fate;Energy;Protein with binding function or cofactor requirement;Metabolism	[R]	KOG1469	Predicted acyl-CoA dehydrogenase
J4KQW1	Glutaryl-CoA dehydrogenase	BBA_00763	0.775	0.031814	1.004	0.57232	1.066	0.89206	1.024	0.187044	mito	metabolic process; oxidation-reduction process; single-organism metabolic process;		nucleoside phosphate binding; flavin adenine dinucleotide binding; ion binding; nucleotide binding; cofactor binding; oxidoreductase activity; oxidoreductase activity, acting on the CH-CH group of donors; heterocyclic compound binding; organic cyclic compound binding; catalytic activity; binding; anion binding; acyl-CoA dehydrogenase activity; coenzyme binding; small molecule binding;	K00252	GCDH; glutaryl-CoA dehydrogenase [EC:1.3.8.6]	cmt00380 Tryptophan metabolism - Cordyceps militaris; cmt00071 Fatty acid degradation - Cordyceps militaris; cmt01100 Metabolic pathways - Cordyceps militaris; cmt00310 Lysine degradation - Cordyceps militaris;	IPR013786; IPR009100; IPR006091; IPR009075;	Acyl-CoA dehydrogenase/oxidase, N-terminal and middle domain; Acyl-CoA dehydrogenase/oxidase C-terminal; Acyl-CoA oxidase/dehydrogenase, central domain; Acyl-CoA dehydrogenase/oxidase, N-terminal;	Energy;Protein with binding function or cofactor requirement;Metabolism	[E]	KOG0138	Glutaryl-CoA dehydrogenase
J4UFN4	Acyl-CoA dehydrogenase domain-containing protein	BBA_09635	0.633	0.026644	0.943	0.33046	1.344	0.0070122	1.054	0.51144	mito	metabolic process; oxidation-reduction process; single-organism metabolic process;		nucleoside phosphate binding; flavin adenine dinucleotide binding; ion binding; nucleotide binding; cofactor binding; oxidoreductase activity; oxidoreductase activity, acting on the CH-CH group of donors; heterocyclic compound binding; organic cyclic compound binding; catalytic activity; binding; anion binding; acyl-CoA dehydrogenase activity; coenzyme binding; small molecule binding;	K00253	IVD; isovaleryl-CoA dehydrogenase [EC:1.3.8.4]	cmt00280 Valine, leucine and isoleucine degradation - Cordyceps militaris; cmt01100 Metabolic pathways - Cordyceps militaris;	IPR013786; IPR009100; IPR006091; IPR009075;	Acyl-CoA dehydrogenase/oxidase, N-terminal and middle domain; Acyl-CoA dehydrogenase/oxidase C-terminal; Acyl-CoA oxidase/dehydrogenase, central domain; Acyl-CoA dehydrogenase/oxidase, N-terminal;	Energy;Protein with binding function or cofactor requirement;Metabolism	[EI]	KOG0141	Isovaleryl-CoA dehydrogenase
J4WH32	Dihydroorotate dehydrogenase	BBA_02225	0.907	0.47826	0.888	0.2557	1.085	0.77438	1.083	0.197638	mito	nucleoside metabolic process; pyrimidine ribonucleoside biosynthetic process; pyrimidine nucleoside monophosphate biosynthetic process; nucleotide metabolic process; nucleoside biosynthetic process; biosynthetic process; ribonucleoside monophosphate biosynthetic process; cellular metabolic process; phosphate-containing compound metabolic process; ribose phosphate biosynthetic process; metabolic p…	membrane;	dihydroorotate oxidase activity; oxidoreductase activity, acting on the CH-CH group of donors, oxygen as acceptor; dihydroorotate dehydrogenase activity; oxidoreductase activity, acting on the CH-CH group of donors; oxidoreductase activity, acting on the CH-CH group of donors, quinone or related compound as acceptor; catalytic activity; oxidoreductase activity;	K00254	DHODH; dihydroorotate dehydrogenase [EC:1.3.5.2]	cmt00240 Pyrimidine metabolism - Cordyceps militaris; cmt01100 Metabolic pathways - Cordyceps militaris;	IPR013785;	Aldolase-type TIM barrel;	Protein with binding function or cofactor requirement;Metabolism	[F]	KOG1436	Dihydroorotate dehydrogenase
J4W0E2	Acyl-CoA dehydrogenase	BBA_07005	0.917	0.3526	0.995	0.66618	0.986	0.81446	1.212	0.00064462	mito	metabolic process; oxidation-reduction process; single-organism metabolic process;		nucleoside phosphate binding; flavin adenine dinucleotide binding; ion binding; nucleotide binding; cofactor binding; oxidoreductase activity; oxidoreductase activity, acting on the CH-CH group of donors; heterocyclic compound binding; organic cyclic compound binding; catalytic activity; binding; anion binding; acyl-CoA dehydrogenase activity; coenzyme binding; small molecule binding;	K00257			IPR013786; IPR009100; IPR006091; IPR009075;	Acyl-CoA dehydrogenase/oxidase, N-terminal and middle domain; Acyl-CoA dehydrogenase/oxidase C-terminal; Acyl-CoA oxidase/dehydrogenase, central domain; Acyl-CoA dehydrogenase/oxidase, N-terminal;	Energy;Protein with binding function or cofactor requirement;Metabolism	[I]	KOG0139	Short-chain acyl-CoA dehydrogenase
J5K727	Glutamate dehydrogenase	BBA_00775	1.252	0.07905	1.206	7.183e-11	1.125	5.0712e-05	1.242	4.784e-06	cyto	metabolic process; cellular amino acid metabolic process; oxidation-reduction process; single-organism metabolic process; small molecule metabolic process; carboxylic acid metabolic process; nitrogen compound metabolic process; primary metabolic process; organic acid metabolic process; cellular process; cellular metabolic process; oxoacid metabolic process; organic substance metabolic process; or…		organic cyclic compound binding; heterocyclic compound binding; nucleoside phosphate binding; catalytic activity; oxidoreductase activity, acting on the CH-NH2 group of donors, NAD or NADP as acceptor; binding; nucleotide binding; oxidoreductase activity, acting on the CH-NH2 group of donors; oxidoreductase activity; small molecule binding;	K00262	E1.4.1.4; glutamate dehydrogenase (NADP+) [EC:1.4.1.4]	cmt00910 Nitrogen metabolism - Cordyceps militaris; cmt00330 Arginine and proline metabolism - Cordyceps militaris; cmt00250 Alanine, aspartate and glutamate metabolism - Cordyceps militaris; cmt01100 Metabolic pathways - Cordyceps militaris;	IPR006096; IPR016040; IPR006097;	NAD(P)-binding domain; Glutamate/phenylalanine/leucine/valine dehydrogenase, dimerisation domain; Glutamate/phenylalanine/leucine/valine dehydrogenase, C-terminal;	Biogenesis of cellular components;Energy;Protein with binding function or cofactor requirement;Metabolism	[E]	KOG2250	Glutamate/leucine/phenylalanine/valine dehydrogenases
J4UR08	Glutamate synthase	BBA_02773	1.005	0.66588	0.929	0.0044006	0.99	0.9002	1.07	0.85982	cyto	glutamine family amino acid metabolic process; dicarboxylic acid metabolic process; cellular amino acid biosynthetic process; glutamate biosynthetic process; organic acid biosynthetic process; single-organism biosynthetic process; oxidation-reduction process; small molecule metabolic process; nitrogen compound metabolic process; biosynthetic process; alpha-amino acid metabolic process; primary me…		nucleoside phosphate binding; iron ion binding; flavin adenine dinucleotide binding; oxidoreductase activity, acting on the CH-NH2 group of donors, NAD or NADP as acceptor; ion binding; glutamate synthase (NADH) activity; glutamate synthase activity; nucleotide binding; cofactor binding; oxidoreductase activity; heterocyclic compound binding; organic cyclic compound binding; glutamate synthase ac…	K00264	GLT1; glutamate synthase (NADPH/NADH) [EC:1.4.1.13 1.4.1.14]	cmt00910 Nitrogen metabolism - Cordyceps militaris; cmt00250 Alanine, aspartate and glutamate metabolism - Cordyceps militaris; cmt01230 Biosynthesis of amino acids - Cordyceps militaris; cmt01110 Biosynthesis of secondary metabolites - Cordyceps militaris; cmt01100 Metabolic pathways - Cordyceps militaris;	IPR000583; IPR002489; IPR013785; IPR006982; IPR009051; IPR002932; IPR023753; IPR017932;	Pyridine nucleotide-disulphide oxidoreductase, FAD/NAD(P)-binding domain; Alpha-helical ferredoxin; Glutamate synthase domain; Aldolase-type TIM barrel; Glutamate synthase, alpha subunit, C-terminal; Class II glutamine amidotransferase domain; Glutamate synthase, central-N; Glutamine amidotransferase type 2 domain;	Metabolism	[E]	KOG0399	Glutamate synthase
J5JMZ2	D-amino acid oxidase	BBA_04553	0.57	0.000161612	0.811	0.0036686	1.391	6.8598e-07	0.861	0.0127666	mito	metabolic process; oxidation-reduction process; single-organism metabolic process;		organic cyclic compound binding; heterocyclic compound binding; nucleoside phosphate binding; catalytic activity; binding; nucleotide binding; oxidoreductase activity, acting on the CH-NH2 group of donors; oxidoreductase activity, acting on the CH-NH2 group of donors, oxygen as acceptor; D-amino-acid oxidase activity; small molecule binding; oxidoreductase activity;	K00273			IPR006076; IPR016040;	NAD(P)-binding domain; FAD dependent oxidoreductase;	Protein with binding function or cofactor requirement;Metabolism	[E]	KOG3923	D-aspartate oxidase
J5JY29	Pyridoxamine 5~-phosphate oxidase	BBA_01343	0.664	0.4174	1.135	0.37686	1.276	0.47812	0.933	0.449	nucl	cofactor biosynthetic process; vitamin biosynthetic process; cellular aromatic compound metabolic process; organic hydroxy compound metabolic process; pyridoxal phosphate metabolic process; biosynthetic process; organonitrogen compound biosynthetic process; pyridine-containing compound metabolic process; cellular metabolic process; phosphate-containing compound metabolic process; organic substanc…		pyridoxamine-phosphate oxidase activity; nucleoside phosphate binding; ion binding; nucleotide binding; cofactor binding; oxidoreductase activity; heterocyclic compound binding; organic cyclic compound binding; catalytic activity; ribonucleotide binding; binding; anion binding; oxidoreductase activity, acting on the CH-NH2 group of donors; oxidoreductase activity, acting on the CH-NH2 group of do…	K00275	pdxH; pyridoxamine 5'-phosphate oxidase [EC:1.4.3.5]	cmt00750 Vitamin B6 metabolism - Cordyceps militaris; cmt01100 Metabolic pathways - Cordyceps militaris;	IPR019576; IPR012349; IPR011576;	Pyridoxine 5'-phosphate oxidase, dimerisation, C-terminal; FMN-binding split barrel; Pyridoxamine 5'-phosphate oxidase-like, FMN-binding domain;	Protein with binding function or cofactor requirement;Metabolism	[H]	KOG2586	Pyridoxamine-phosphate oxidase
J4KM93	Membrane copper amine oxidase	BBA_07480	1.473	0.0085002	1.024	0.35894	0.865	0.067468	1.186	0.0020192	nucl	metabolic process; oxidation-reduction process; single-organism metabolic process; nitrogen compound metabolic process; amine metabolic process; organic substance metabolic process; organonitrogen compound metabolic process;		transition metal ion binding; catalytic activity; binding; ion binding; metal ion binding; cation binding; primary amine oxidase activity; copper ion binding; oxidoreductase activity, acting on the CH-NH2 group of donors, oxygen as acceptor; oxidoreductase activity, acting on the CH-NH2 group of donors; quinone binding; cofactor binding; oxidoreductase activity;	K00276	AOC3; primary-amine oxidase [EC:1.4.3.21]	cmt00410 beta-Alanine metabolism - Cordyceps militaris; cmt00350 Tyrosine metabolism - Cordyceps militaris; cmt01110 Biosynthesis of secondary metabolites - Cordyceps militaris; cmt01100 Metabolic pathways - Cordyceps militaris; cmt00360 Phenylalanine metabolism - Cordyceps militaris; cmt00260 Glycine, serine and threonine metabolism - Cordyceps militaris;	IPR016182; IPR015328; IPR015801; IPR015798;	Domain of unknown function DUF1965; Copper amine oxidase, N-terminal; Copper amine oxidase, C-terminal; Copper amine oxidase, N2/N3-terminal;	Interaction with the environment;Protein with binding function or cofactor requirement;Metabolism	[Q]	KOG1186	Copper amine oxidase
J4KNG9	Copper amine oxidase	BBA_05553	0.583	0.003602	0.937	0.160776	0.654	0.017403	0.551	0.0068338	cyto	metabolic process; oxidation-reduction process; single-organism metabolic process; nitrogen compound metabolic process; amine metabolic process; organic substance metabolic process; organonitrogen compound metabolic process;		transition metal ion binding; catalytic activity; binding; ion binding; metal ion binding; cation binding; primary amine oxidase activity; copper ion binding; oxidoreductase activity, acting on the CH-NH2 group of donors, oxygen as acceptor; oxidoreductase activity, acting on the CH-NH2 group of donors; quinone binding; cofactor binding; oxidoreductase activity;	K00276	AOC3; primary-amine oxidase [EC:1.4.3.21]	cmt00410 beta-Alanine metabolism - Cordyceps militaris; cmt00350 Tyrosine metabolism - Cordyceps militaris; cmt01110 Biosynthesis of secondary metabolites - Cordyceps militaris; cmt01100 Metabolic pathways - Cordyceps militaris; cmt00360 Phenylalanine metabolism - Cordyceps militaris; cmt00260 Glycine, serine and threonine metabolism - Cordyceps militaris;	IPR016182; IPR015800; IPR015801; IPR015802; IPR015798;	Copper amine oxidase, N2-terminal; Copper amine oxidase, N-terminal; Copper amine oxidase, C-terminal; Copper amine oxidase, N3-terminal; Copper amine oxidase, N2/N3-terminal;	Metabolism	[Q]	KOG1186	Copper amine oxidase
J4KRH8	Amine oxidase	BBA_00609									cysk	metabolic process; oxidation-reduction process; single-organism metabolic process; nitrogen compound metabolic process; amine metabolic process; organic substance metabolic process; organonitrogen compound metabolic process;		transition metal ion binding; catalytic activity; binding; ion binding; metal ion binding; cation binding; primary amine oxidase activity; copper ion binding; oxidoreductase activity, acting on the CH-NH2 group of donors, oxygen as acceptor; oxidoreductase activity, acting on the CH-NH2 group of donors; quinone binding; cofactor binding; oxidoreductase activity;	K00276	AOC3; primary-amine oxidase [EC:1.4.3.21]	cmt00410 beta-Alanine metabolism - Cordyceps militaris; cmt00350 Tyrosine metabolism - Cordyceps militaris; cmt01110 Biosynthesis of secondary metabolites - Cordyceps militaris; cmt01100 Metabolic pathways - Cordyceps militaris; cmt00360 Phenylalanine metabolism - Cordyceps militaris; cmt00260 Glycine, serine and threonine metabolism - Cordyceps militaris;	IPR016182; IPR015800; IPR015801; IPR015802; IPR015798;	Copper amine oxidase, N2-terminal; Copper amine oxidase, N-terminal; Copper amine oxidase, C-terminal; Copper amine oxidase, N3-terminal; Copper amine oxidase, N2/N3-terminal;	Metabolism	[Q]	KOG1186	Copper amine oxidase
J5K4S6	Amine oxidase	BBA_02106	1.203	0.042772	1.176	0.84616	1.01	0.46422	0.839	0.119162	mito	metabolic process; oxidation-reduction process; single-organism metabolic process; nitrogen compound metabolic process; amine metabolic process; organic substance metabolic process; organonitrogen compound metabolic process;		transition metal ion binding; catalytic activity; binding; ion binding; metal ion binding; cation binding; primary amine oxidase activity; copper ion binding; oxidoreductase activity, acting on the CH-NH2 group of donors, oxygen as acceptor; oxidoreductase activity, acting on the CH-NH2 group of donors; quinone binding; cofactor binding; oxidoreductase activity;	K00276	AOC3; primary-amine oxidase [EC:1.4.3.21]	cmt00410 beta-Alanine metabolism - Cordyceps militaris; cmt00350 Tyrosine metabolism - Cordyceps militaris; cmt01110 Biosynthesis of secondary metabolites - Cordyceps militaris; cmt01100 Metabolic pathways - Cordyceps militaris; cmt00360 Phenylalanine metabolism - Cordyceps militaris; cmt00260 Glycine, serine and threonine metabolism - Cordyceps militaris;	IPR016182; IPR007052; IPR015800; IPR015801; IPR007051; IPR015798; IPR008978;	HSP20-like chaperone; CS domain; Copper amine oxidase, N2-terminal; Copper amine oxidase, N-terminal; Copper amine oxidase, C-terminal; Cysteine/histidine-rich domain; Copper amine oxidase, N2/N3-terminal;	Cellular communication/signal transduction mechanism;Metabolism	[Q]	KOG1186	Copper amine oxidase
J5JJN6	Glycine dehydrogenase	BBA_05572	1.034	0.38348	1.195	0.0190996	1.081	0.045744	1.007	0.9918	mito	alpha-amino acid catabolic process; oxidation-reduction process; single-organism catabolic process; small molecule metabolic process; nitrogen compound metabolic process; small molecule catabolic process; primary metabolic process; glycine metabolic process; alpha-amino acid metabolic process; cellular metabolic process; organic substance metabolic process; carboxylic acid catabolic process; orga…		oxidoreductase activity, acting on the CH-NH2 group of donors, disulfide as acceptor; catalytic activity; binding; glycine dehydrogenase (decarboxylating) activity; ion binding; anion binding; oxidoreductase activity, acting on the CH-NH2 group of donors; cofactor binding; pyridoxal phosphate binding; oxidoreductase activity;	K00281	GLDC; glycine dehydrogenase [EC:1.4.4.2]	cmt01200 Carbon metabolism - Cordyceps militaris; cmt01100 Metabolic pathways - Cordyceps militaris; cmt00260 Glycine, serine and threonine metabolism - Cordyceps militaris;	IPR015424; IPR015421; IPR020580;	Glycine cleavage system P-protein, N-terminal; Pyridoxal phosphate-dependent transferase; Pyridoxal phosphate-dependent transferase, major region, subdomain 1;	Protein with binding function or cofactor requirement;Metabolism	[E]	KOG2040	Glycine dehydrogenase (decarboxylating)
J5JPC5	Pyrroline-5-carboxylate reductase	BBA_04286	1.029	0.82208	0.852	0.062256	0.973	0.9389	1.112	0.072426	cyto	L-proline biosynthetic process; organic acid biosynthetic process; biosynthetic process; organonitrogen compound biosynthetic process; cellular metabolic process; glutamine family amino acid biosynthetic process; organic substance metabolic process; metabolic process; cellular amino acid metabolic process; heterocycle metabolic process; alpha-amino acid biosynthetic process; proline metabolic pro…		organic cyclic compound binding; heterocyclic compound binding; oxidoreductase activity, acting on the CH-NH group of donors; oxidoreductase activity, acting on the CH-NH group of donors, NAD or NADP as acceptor; nucleoside phosphate binding; catalytic activity; pyrroline-5-carboxylate reductase activity; binding; nucleotide binding; oxidoreductase activity; small molecule binding;	K00286	E1.5.1.2; pyrroline-5-carboxylate reductase [EC:1.5.1.2]	cmt00330 Arginine and proline metabolism - Cordyceps militaris; cmt01230 Biosynthesis of amino acids - Cordyceps militaris; cmt01110 Biosynthesis of secondary metabolites - Cordyceps militaris; cmt01100 Metabolic pathways - Cordyceps militaris;	IPR008927; IPR016040;	NAD(P)-binding domain; 6-phosphogluconate dehydrogenase, C-terminal-like;	Protein with binding function or cofactor requirement;Metabolism	[E]	KOG3124	Pyrroline-5-carboxylate reductase
J5JHR1	Dihydrofolate reductase	BBA_05943	1.263	0.045824	1.088	0.3457	1.248	0.0008406	1.333	0.0002655	cysk	nucleotide biosynthetic process; organic acid biosynthetic process; cellular aromatic compound metabolic process; nucleotide metabolic process; biosynthetic process; glycine metabolic process; organonitrogen compound biosynthetic process; cellular metabolic process; phosphate-containing compound metabolic process; organic substance metabolic process; metabolic process; cellular amino acid metabol…		organic cyclic compound binding; heterocyclic compound binding; oxidoreductase activity, acting on the CH-NH group of donors; oxidoreductase activity, acting on the CH-NH group of donors, NAD or NADP as acceptor; nucleoside phosphate binding; catalytic activity; dihydrofolate reductase activity; binding; NADP binding; nucleotide binding; cofactor binding; oxidoreductase activity; coenzyme binding…	K00287	folA; dihydrofolate reductase [EC:1.5.1.3]	cmt00790 Folate biosynthesis - Cordyceps militaris; cmt00670 One carbon pool by folate - Cordyceps militaris; cmt01100 Metabolic pathways - Cordyceps militaris;	IPR001796; IPR024072;	Dihydrofolate reductase domain; Dihydrofolate reductase-like domain;	Protein with binding function or cofactor requirement;Metabolism	[H]	KOG1324	Dihydrofolate reductase
J4KQ87	Formate-tetrahydrofolate ligase	BBA_01809	0.911	0.098922	1.126	0.021544	0.99	0.3322	1.025	0.35498	cyto	cofactor biosynthetic process; pteridine-containing compound biosynthetic process; cellular aromatic compound metabolic process; organic acid biosynthetic process; cellular modified amino acid biosynthetic process; biosynthetic process; organonitrogen compound biosynthetic process; cellular metabolic process; organic substance metabolic process; metabolic process; cellular amino acid metabolic pr…		oxidoreductase activity, acting on the CH-NH group of donors; ATP binding; nucleoside phosphate binding; ligase activity; nucleoside binding; ion binding; methylenetetrahydrofolate dehydrogenase (NADP+) activity; nucleotide binding; oxidoreductase activity; ligase activity, forming carbon-nitrogen bonds; organic cyclic compound binding; heterocyclic compound binding; ribonucleoside binding; oxido…	K00288			IPR020631; IPR027417; IPR016040; IPR020630;	Tetrahydrofolate dehydrogenase/cyclohydrolase, NAD(P)-binding domain; Tetrahydrofolate dehydrogenase/cyclohydrolase, catalytic domain; NAD(P)-binding domain; P-loop containing nucleoside triphosphate hydrolase;	Transcription;Protein with binding function or cofactor requirement;Metabolism	[H]	KOG4230	C1-tetrahydrofolate synthase
J4KNV3	Saccharopine dehydrogenase [NAD(+), L-lysine-forming]	BBA_04847	1.122	0.61352	1.066	0.87386	1.103	0.98918	1.13	0.0198558	cyto	aspartate family amino acid biosynthetic process; cellular amino acid biosynthetic process; organic acid biosynthetic process; single-organism biosynthetic process; small molecule metabolic process; lysine metabolic process; aspartate family amino acid metabolic process; nitrogen compound metabolic process; biosynthetic process; alpha-amino acid metabolic process; primary metabolic process; organ…		saccharopine dehydrogenase (NAD+, L-lysine-forming) activity; oxidoreductase activity, acting on the CH-NH group of donors; oxidoreductase activity, acting on the CH-NH group of donors, NAD or NADP as acceptor; catalytic activity; oxidoreductase activity; saccharopine dehydrogenase activity;	K00290	LYS1; saccharopine dehydrogenase (NAD+, L-lysine forming) [EC:1.5.1.7]	cmt00300 Lysine biosynthesis - Cordyceps militaris; cmt01230 Biosynthesis of amino acids - Cordyceps militaris; cmt01110 Biosynthesis of secondary metabolites - Cordyceps militaris; cmt01100 Metabolic pathways - Cordyceps militaris; cmt00310 Lysine degradation - Cordyceps militaris;	IPR007698; IPR007886;	Alanine dehydrogenase/pyridine nucleotide transhydrogenase, N-terminal; Alanine dehydrogenase/pyridine nucleotide transhydrogenase, NAD(H)-binding domain;	cell rescue, defense and virulence;Protein with binding function or cofactor requirement;Metabolism	[E]	KOG0172	Lysine-ketoglutarate reductase/saccharopine dehydrogenase
J5JS46	Saccharopine dehydrogenase	BBA_03523	1.017	0.91288	1.101	0.84164	1.206	0.00019818	1.129	0.119262	extr	metabolic process; oxidation-reduction process; single-organism metabolic process;		organic cyclic compound binding; heterocyclic compound binding; nucleoside phosphate binding; catalytic activity; binding; nucleotide binding; small molecule binding; oxidoreductase activity;	K00293	LYS9; saccharopine dehydrogenase (NADP+, L-glutamate forming) [EC:1.5.1.10]	cmt00300 Lysine biosynthesis - Cordyceps militaris; cmt01230 Biosynthesis of amino acids - Cordyceps militaris; cmt01110 Biosynthesis of secondary metabolites - Cordyceps militaris; cmt01100 Metabolic pathways - Cordyceps militaris; cmt00310 Lysine degradation - Cordyceps militaris;	IPR016040;	NAD(P)-binding domain;	cell rescue, defense and virulence;Protein with binding function or cofactor requirement;Metabolism	[E]	KOG0172	Lysine-ketoglutarate reductase/saccharopine dehydrogenase
J5K4S2	1-pyrroline-5-carboxylate dehydrogenase	BBA_02101	1.151	0.0088636	1.244	5.347e-12	0.914	0.00154918	1.088	0.76114	mito	dicarboxylic acid metabolic process; organic acid biosynthetic process; biosynthetic process; organonitrogen compound biosynthetic process; cellular metabolic process; glutamine family amino acid biosynthetic process; organic substance metabolic process; metabolic process; cellular amino acid metabolic process; heterocycle metabolic process; alpha-amino acid biosynthetic process; proline metaboli…		oxidoreductase activity, acting on the aldehyde or oxo group of donors, NAD or NADP as acceptor; oxidoreductase activity, acting on the CH-NH group of donors; oxidoreductase activity, acting on the CH-NH group of donors, NAD or NADP as acceptor; catalytic activity; oxidoreductase activity, acting on the aldehyde or oxo group of donors; oxidoreductase activity; 1-pyrroline-5-carboxylate dehydrogen…	K00294	E1.2.1.88; 1-pyrroline-5-carboxylate dehydrogenase [EC:1.2.1.88]	cmt00330 Arginine and proline metabolism - Cordyceps militaris; cmt00250 Alanine, aspartate and glutamate metabolism - Cordyceps militaris; cmt01100 Metabolic pathways - Cordyceps militaris;	IPR016161; IPR015590; IPR016162; IPR016163;	Aldehyde dehydrogenase, N-terminal; Aldehyde dehydrogenase domain; Aldehyde dehydrogenase, C-terminal; Aldehyde/histidinol dehydrogenase;	Metabolism	[E]	KOG2455	Delta-1-pyrroline-5-carboxylate dehydrogenase
J5K7H8	Tetrahydrofolate dehydrogenase/cyclohydrolase	BBA_00945	1.029	0.99172	1.274	0.95774	0.895	0.166258	0.824	0.3229	cyto	cofactor biosynthetic process; pteridine-containing compound biosynthetic process; cellular aromatic compound metabolic process; organic acid biosynthetic process; cellular modified amino acid biosynthetic process; biosynthetic process; organonitrogen compound biosynthetic process; cellular metabolic process; organic substance metabolic process; metabolic process; cellular amino acid metabolic pr…		organic cyclic compound binding; heterocyclic compound binding; oxidoreductase activity, acting on the CH-NH group of donors; nucleoside phosphate binding; oxidoreductase activity, acting on the CH-NH group of donors, NAD or NADP as acceptor; catalytic activity; binding; methylenetetrahydrofolate dehydrogenase (NADP+) activity; hydrolase activity; nucleotide binding; small molecule binding; oxido…	K00295	MTD1; methylenetetrahydrofolate dehydrogenase (NAD+) [EC:1.5.1.15]	cmt00670 One carbon pool by folate - Cordyceps militaris; cmt01100 Metabolic pathways - Cordyceps militaris;	IPR020631; IPR016040; IPR020630;	Tetrahydrofolate dehydrogenase/cyclohydrolase, NAD(P)-binding domain; Tetrahydrofolate dehydrogenase/cyclohydrolase, catalytic domain; NAD(P)-binding domain;	Protein with binding function or cofactor requirement;Metabolism	[H]	KOG0089	Methylenetetrahydrofolate dehydrogenase/methylenetetrahydrofolate cyclohydrolase
J4KQX6	Methylenetetrahydrofolate reductase	BBA_00838	1.05	0.176908	0.991	0.60288	1.139	0.0089222	1.337	0.044044	cyto	sulfur compound metabolic process; tetrahydrofolate metabolic process; cellular aromatic compound metabolic process; oxidation-reduction process; small molecule metabolic process; aspartate family amino acid metabolic process; organic cyclic compound metabolic process; nitrogen compound metabolic process; coenzyme metabolic process; alpha-amino acid metabolic process; primary metabolic process; t…		oxidoreductase activity, acting on the CH-NH group of donors; oxidoreductase activity, acting on the CH-NH group of donors, NAD or NADP as acceptor; methylenetetrahydrofolate reductase (NADPH) activity; catalytic activity; oxidoreductase activity;	K00297	metF; methylenetetrahydrofolate reductase (NADPH) [EC:1.5.1.20]	cmt00670 One carbon pool by folate - Cordyceps militaris; cmt01200 Carbon metabolism - Cordyceps militaris; cmt01100 Metabolic pathways - Cordyceps militaris;			Protein synthesis;Protein with binding function or cofactor requirement;Metabolism	[E]	KOG0564	5,10-methylenetetrahydrofolate reductase
J4UUR5	Methylenetetrahydrofolate reductase	BBA_01707	1.225	0.59872	0.992	0.92084	0.928	0.56276	1.089	0.54916	cyto	sulfur compound metabolic process; tetrahydrofolate metabolic process; cellular aromatic compound metabolic process; oxidation-reduction process; small molecule metabolic process; aspartate family amino acid metabolic process; organic cyclic compound metabolic process; nitrogen compound metabolic process; coenzyme metabolic process; alpha-amino acid metabolic process; primary metabolic process; t…		oxidoreductase activity, acting on the CH-NH group of donors; oxidoreductase activity, acting on the CH-NH group of donors, NAD or NADP as acceptor; methylenetetrahydrofolate reductase (NADPH) activity; catalytic activity; oxidoreductase activity;	K00297	metF; methylenetetrahydrofolate reductase (NADPH) [EC:1.5.1.20]	cmt00670 One carbon pool by folate - Cordyceps militaris; cmt01200 Carbon metabolism - Cordyceps militaris; cmt01100 Metabolic pathways - Cordyceps militaris;			Protein synthesis;Interaction with the environment;Protein with binding function or cofactor requirement;Metabolism	[E]	KOG0564	5,10-methylenetetrahydrofolate reductase
J5JBI2	FAD dependent oxidoreductase	BBA_09771	0.787	0.0022588	0.942	0.45006	0.812	0.042484	0.772	0.033132	cyto	metabolic process; oxidation-reduction process; single-organism metabolic process;		catalytic activity; oxidoreductase activity;	K00301			IPR006076;	FAD dependent oxidoreductase;	Biogenesis of cellular components;Metabolism	[R]	KOG2820	FAD-dependent oxidoreductase
J5JS19	Electron transfer flavoprotein-ubiquinone oxidoreductase	BBA_05385	0.969	0.69876	0.945	0.99272	0.992	0.72126	1.052	0.59538	mito	metabolic process; oxidation-reduction process; single-organism metabolic process;		electron-transferring-flavoprotein dehydrogenase activity; oxidoreductase activity, acting on the CH-NH group of donors; oxidoreductase activity, acting on the CH-NH group of donors, quinone or similar compound as acceptor; catalytic activity; iron-sulfur cluster binding; binding; metal cluster binding; oxidoreductase activity;	K00311			IPR017896;	4Fe-4S ferredoxin-type, iron-sulphur binding domain;	Biogenesis of cellular components;Energy;Protein with binding function or cofactor requirement;Metabolism	[C]	KOG2415	Electron transfer flavoprotein ubiquinone oxidoreductase
J4WAD7	NAD(P) transhydrogenase	BBA_03689	1.211	0.004642	1.058	0.77486	1.096	0.98054	1.138	0.140042	plas	transport; metabolic process; cation transport; ion transport; oxidation-reduction process; single-organism metabolic process; single-organism process; localization; monovalent inorganic cation transport; hydrogen transport; proton transport; single-organism transport; establishment of localization;	intrinsic to membrane; membrane; integral to membrane; membrane part;	oxidoreductase activity, acting on NAD(P)H; nucleoside phosphate binding; nucleotide binding; cofactor binding; NAD(P)+ transhydrogenase activity; NAD(P)+ transhydrogenase (AB-specific) activity; oxidoreductase activity; heterocyclic compound binding; organic cyclic compound binding; oxidoreductase activity, acting on NAD(P)H, NAD(P) as acceptor; catalytic activity; binding; NADP binding; small m…	K00323	NNT; NAD(P) transhydrogenase [EC:1.6.1.2]	cmt00760 Nicotinate and nicotinamide metabolism - Cordyceps militaris; cmt01100 Metabolic pathways - Cordyceps militaris;	IPR007698; IPR007886; IPR024605;	Alanine dehydrogenase/pyridine nucleotide transhydrogenase, N-terminal; Alanine dehydrogenase/pyridine nucleotide transhydrogenase, NAD(H)-binding domain; NAD(P) transhydrogenase, alpha subunit, C-terminal;	cell rescue, defense and virulence;Energy;Protein with binding function or cofactor requirement;Metabolism
J4WLK3	Oxidoreductase NAD-binding domain-containing protein	BBA_00245	0.864	0.0156634	0.938	0.03974	0.938	0.45556	0.649	7.7288e-06	mito	metabolic process; oxidation-reduction process; single-organism metabolic process;		catalytic activity; oxidoreductase activity;	K00326	E1.6.2.2; cytochrome-b5 reductase [EC:1.6.2.2]	cmt00520 Amino sugar and nucleotide sugar metabolism - Cordyceps militaris; cmt01110 Biosynthesis of secondary metabolites - Cordyceps militaris;	IPR001433; IPR017927; IPR008333; IPR017938;	Oxidoreductase, FAD-binding domain; Oxidoreductase FAD/NAD(P)-binding; Ferredoxin reductase-type FAD-binding domain; Riboflavin synthase-like beta-barrel;	cell rescue, defense and virulence;Energy;Protein with binding function or cofactor requirement;Metabolism	[HC]	KOG0534	NADH-cytochrome b-5 reductase
J5JNU6	Oxidoreductase FAD-binding domain-containing protein	BBA_04126	1.353	0.005257	1.083	0.88606	1	0.25924	0.962	0.18576	cyto	metabolic process; oxidation-reduction process; single-organism metabolic process;		catalytic activity; oxidoreductase activity;	K00326	E1.6.2.2; cytochrome-b5 reductase [EC:1.6.2.2]	cmt00520 Amino sugar and nucleotide sugar metabolism - Cordyceps militaris; cmt01110 Biosynthesis of secondary metabolites - Cordyceps militaris;	IPR001433; IPR017927; IPR008333; IPR017938; IPR001709;	Flavoprotein pyridine nucleotide cytochrome reductase; Oxidoreductase, FAD-binding domain; Oxidoreductase FAD/NAD(P)-binding; Ferredoxin reductase-type FAD-binding domain; Riboflavin synthase-like beta-barrel;		[HC]	KOG0534	NADH-cytochrome b-5 reductase
J4UN70	NADPH--cytochrome P450 reductase	BBA_04402	0.95	0.24842	0.963	0.050364	0.974	0.37134	1.053	0.89512	cyto	metabolic process; oxidation-reduction process; single-organism metabolic process;	membrane; intracellular organelle; endoplasmic reticulum; nuclear outer membrane-endoplasmic reticulum membrane network; organelle membrane; cytoplasm; intracellular organelle part; endomembrane system; intracellular part; cell; organelle part; intracellular membrane-bounded organelle; organelle; endoplasmic reticulum part; intracellular; membrane part; cell part; membrane-bounded organelle; endo…	oxidoreductase activity, acting on NAD(P)H; nucleoside phosphate binding; iron ion binding; oxidoreductase activity, acting on NAD(P)H, heme protein as acceptor; ion binding; nucleotide binding; cofactor binding; oxidoreductase activity; NADPH-hemoprotein reductase activity; heterocyclic compound binding; organic cyclic compound binding; transition metal ion binding; catalytic activity; ribonucle…	K00327			IPR001433; IPR017927; IPR017938; IPR003097; IPR023173; IPR008254; IPR001709;	Flavoprotein pyridine nucleotide cytochrome reductase; Flavodoxin/nitric oxide synthase; NADPH-cytochrome p450 reductase, FAD-binding, alpha-helical domain-3; Oxidoreductase FAD/NAD(P)-binding; Ferredoxin reductase-type FAD-binding domain; FAD-binding, type 1; Riboflavin synthase-like beta-barrel;	cell rescue, defense and virulence;Protein with binding function or cofactor requirement;Metabolism	[C]	KOG1158	NADP/FAD dependent oxidoreductase
J4KLG1	Quinone oxidoreductase	BBA_08941	0.858	0.038694	1.082	0.28154	1.021	0.50754	0.899	0.072996	cyto	metabolic process; oxidation-reduction process; single-organism metabolic process;		organic cyclic compound binding; heterocyclic compound binding; nucleoside phosphate binding; transition metal ion binding; catalytic activity; binding; ion binding; metal ion binding; cation binding; nucleotide binding; zinc ion binding; oxidoreductase activity; small molecule binding;	K00344			IPR011032; IPR016040; IPR013154; IPR013149;	Alcohol dehydrogenase, C-terminal; GroES (chaperonin 10)-like; NAD(P)-binding domain; Alcohol dehydrogenase GroES-like;	Energy;Protein with binding function or cofactor requirement;Metabolism	[CR]	KOG1197	Predicted quinone oxidoreductase
J5JZ31	Zinc-binding dehydrogenase	BBA_01623	0.658	0.038578	0.789	0.187264	0.921	0.073378	0.826	0.191082	cyto	metabolic process; oxidation-reduction process; single-organism metabolic process;		organic cyclic compound binding; heterocyclic compound binding; nucleoside phosphate binding; transition metal ion binding; catalytic activity; binding; ion binding; metal ion binding; cation binding; nucleotide binding; zinc ion binding; oxidoreductase activity; small molecule binding;	K00344			IPR011032; IPR016040; IPR013154; IPR013149;	Alcohol dehydrogenase, C-terminal; GroES (chaperonin 10)-like; NAD(P)-binding domain; Alcohol dehydrogenase GroES-like;	Energy;Protein with binding function or cofactor requirement;Metabolism	[CR]	KOG1198	Zinc-binding oxidoreductase
J5JQ43	Uricase	BBA_03767	0.962	0.22736	0.787	0.0020292	1.247	0.054612	1.138	0.0133308	mito	cellular aromatic compound metabolic process; purine-containing compound catabolic process; cellular metabolic process; urate metabolic process; organic substance metabolic process; cellular nitrogen compound catabolic process; metabolic process; heterocycle metabolic process; nucleobase-containing compound metabolic process; cellular catabolic process; organic cyclic compound catabolic process; …	organelle; intracellular membrane-bounded organelle; intracellular organelle; cell part; intracellular; peroxisome; microbody; cytoplasm; intracellular part; cell; membrane-bounded organelle; cytoplasmic part;	oxidoreductase activity, acting on other nitrogenous compounds as donors, oxygen as acceptor; catalytic activity; urate oxidase activity; oxidoreductase activity; oxidoreductase activity, acting on other nitrogenous compounds as donors;	K00365	uaZ; urate oxidase [EC:1.7.3.3]	cmt00230 Purine metabolism - Cordyceps militaris; cmt01100 Metabolic pathways - Cordyceps militaris; cmt00232 Caffeine metabolism - Cordyceps militaris;				[Q]	KOG1599	Uricase (urate oxidase)
J5JSV4	Cytochrome P450 CYP505D4	BBA_02874	0.943	0.157994	1.017	0.19448	0.967	0.54904	1.046	0.3122	cyto	metabolic process; oxidation-reduction process; single-organism metabolic process;		catalytic activity; oxidoreductase activity, acting on the aldehyde or oxo group of donors; oxidoreductase activity;	K00380	cysJ; sulfite reductase (NADPH) flavoprotein alpha-component [EC:1.8.1.2]	cmt00920 Sulfur metabolism - Cordyceps militaris; cmt01100 Metabolic pathways - Cordyceps militaris;	IPR017927; IPR009014; IPR001433; IPR019752; IPR017938; IPR023173; IPR003097; IPR001709; IPR002869;	Pyruvate-flavodoxin oxidoreductase, central domain; Transketolase, C-terminal/Pyruvate-ferredoxin oxidoreductase, domain II; Ferredoxin reductase-type FAD-binding domain; Flavoprotein pyridine nucleotide cytochrome reductase; NADPH-cytochrome p450 reductase, FAD-binding, alpha-helical domain-3; Oxidoreductase FAD/NAD(P)-binding; Riboflavin synthase-like beta-barrel; FAD-binding, type 1; Pyruvate/…	cell rescue, defense and virulence;Protein with binding function or cofactor requirement;Metabolism	[C]	KOG1158	NADP/FAD dependent oxidoreductase
J4UQ70	Sulfite reductase hemoprotein	BBA_03237	0.988	0.9932	0.94	0.129038	1.035	0.36812	1.081	0.24476	cyto	cellular amino acid biosynthetic process; organic acid biosynthetic process; single-organism biosynthetic process; oxidation-reduction process; small molecule metabolic process; nitrogen compound metabolic process; biosynthetic process; organonitrogen compound biosynthetic process; primary metabolic process; cellular metabolic process; organic substance biosynthetic process; cellular biosynthetic…	sulfite reductase complex (NADPH); cell part; intracellular; macromolecular complex; intracellular part; protein complex; cell;	oxidoreductase activity, acting on NAD(P)H; nucleoside phosphate binding; iron ion binding; sulfite reductase (NADPH) activity; ion binding; nucleotide binding; 4 iron, 4 sulfur cluster binding; cofactor binding; oxidoreductase activity, acting on a sulfur group of donors, NAD(P) as acceptor; oxidoreductase activity; heterocyclic compound binding; organic cyclic compound binding; heme binding; tr…	K00381	cysI; sulfite reductase (NADPH) hemoprotein beta-component [EC:1.8.1.2]	cmt00920 Sulfur metabolism - Cordyceps militaris; cmt01100 Metabolic pathways - Cordyceps militaris;	IPR006067; IPR009014; IPR005117; IPR008254;	Nitrite/sulphite reductase 4Fe-4S domain; Nitrite/Sulfite reductase ferredoxin-like domain; Flavodoxin/nitric oxide synthase; Transketolase, C-terminal/Pyruvate-ferredoxin oxidoreductase, domain II;	Biogenesis of cellular components;Protein with binding function or cofactor requirement;Metabolism	[P]	KOG0560	Sulfite reductase (ferredoxin)
J5J2F3	Dihydrolipoyl dehydrogenase	BBA_10016	0.861	0.0031046	0.833	0.0055916	1.072	0.2827	0.994	0.097068	mito	regulation of cellular process; homeostatic process; regulation of biological quality; metabolic process; regulation of biological process; oxidation-reduction process; single-organism metabolic process; cell redox homeostasis; single-organism cellular process; single-organism process; cellular homeostasis; cellular process; biological regulation;	intracellular part; cell; cell part; intracellular; cytoplasm;	dihydrolipoyl dehydrogenase activity; oxidoreductase activity, acting on NAD(P)H; nucleoside phosphate binding; flavin adenine dinucleotide binding; ion binding; nucleotide binding; cofactor binding; oxidoreductase activity, acting on a sulfur group of donors, NAD(P) as acceptor; oxidoreductase activity; heterocyclic compound binding; organic cyclic compound binding; catalytic activity; binding; …	K00382	DLD; dihydrolipoamide dehydrogenase [EC:1.8.1.4]	cmt00280 Valine, leucine and isoleucine degradation - Cordyceps militaris; cmt00620 Pyruvate metabolism - Cordyceps militaris; cmt01200 Carbon metabolism - Cordyceps militaris; cmt01110 Biosynthesis of secondary metabolites - Cordyceps militaris; cmt01100 Metabolic pathways - Cordyceps militaris; cmt00020 Citrate cycle (TCA cycle) - Cordyceps militaris; cmt00260 Glycine, serine and threonine meta…	IPR016156; IPR001327; IPR004099; IPR023753;	FAD/NAD-linked reductase, dimerisation domain; Pyridine nucleotide-disulphide oxidoreductase, FAD/NAD(P)-binding domain; Pyridine nucleotide-disulphide oxidoreductase, NAD-binding domain; Pyridine nucleotide-disulphide oxidoreductase, dimerisation domain;	Cell cycle and dna processing;Energy;Protein with binding function or cofactor requirement;Metabolism	[C]	KOG1335	Dihydrolipoamide dehydrogenase
J4VV24	Glutathione reductase	BBA_08747	0.836	0.029706	1.018	0.34908	1.043	0.28778	0.944	0.0113966	cyto	sulfur compound metabolic process; regulation of cellular process; regulation of biological quality; peptide metabolic process; oxidation-reduction process; small molecule metabolic process; cell redox homeostasis; single-organism cellular process; nitrogen compound metabolic process; single-organism process; cellular homeostasis; cellular amide metabolic process; primary metabolic process; cellu…	intracellular part; cell; cell part; intracellular; cytoplasm;	oxidoreductase activity, acting on NAD(P)H; nucleoside phosphate binding; flavin adenine dinucleotide binding; ion binding; antioxidant activity; nucleotide binding; oxidoreductase activity, acting on a sulfur group of donors, NAD(P) as acceptor; cofactor binding; glutathione-disulfide reductase activity; oxidoreductase activity; disulfide oxidoreductase activity; heterocyclic compound binding; o…	K00383	GSR; glutathione reductase (NADPH) [EC:1.8.1.7]	cmt00480 Glutathione metabolism - Cordyceps militaris;	IPR016156; IPR001327; IPR004099; IPR023753;	FAD/NAD-linked reductase, dimerisation domain; Pyridine nucleotide-disulphide oxidoreductase, FAD/NAD(P)-binding domain; Pyridine nucleotide-disulphide oxidoreductase, NAD-binding domain; Pyridine nucleotide-disulphide oxidoreductase, dimerisation domain;	cell rescue, defense and virulence;Protein with binding function or cofactor requirement;Metabolism	[Q]	KOG0405	Pyridine nucleotide-disulphide oxidoreductase
J5K974	Thioredoxin reductase	BBA_00321	0.919	0.4261	0.999	0.65226	1.095	0.184902	0.812	0.0136666	mito	superoxide metabolic process; cellular response to stress; cellular response to stimulus; response to superoxide; cellular response to reactive oxygen species; response to stress; cellular response to superoxide; oxidation-reduction process; response to reactive oxygen species; response to oxygen-containing compound; single-organism cellular process; single-organism process; response to stimulus;…	intracellular part; cell; cell part; intracellular; cytoplasm;	oxidoreductase activity, acting on NAD(P)H; nucleoside phosphate binding; flavin adenine dinucleotide binding; thioredoxin-disulfide reductase activity; ion binding; antioxidant activity; nucleotide binding; oxidoreductase activity, acting on a sulfur group of donors, NAD(P) as acceptor; cofactor binding; oxidoreductase activity; heterocyclic compound binding; organic cyclic compound binding; cat…	K00384	trxB; thioredoxin reductase (NADPH) [EC:1.8.1.9]	cmt00450 Selenocompound metabolism - Cordyceps militaris; cmt00240 Pyrimidine metabolism - Cordyceps militaris;	IPR001327; IPR023753;	Pyridine nucleotide-disulphide oxidoreductase, FAD/NAD(P)-binding domain; Pyridine nucleotide-disulphide oxidoreductase, NAD-binding domain;	cell rescue, defense and virulence;Interaction with the environment;Protein with binding function or cofactor requirement;Metabolism	[O]	KOG0404	Thioredoxin reductase
J4WL44	Oxidoreductase molybdopterin binding domain-containing protein	BBA_00095	0.853	9.7038e-05	0.729	1.94198e-06	0.618	2.436e-10	0.524	3.25e-12	pero	metabolic process; oxidation-reduction process; single-organism metabolic process;		electron carrier activity; molybdenum ion binding; transition metal ion binding; catalytic activity; binding; ion binding; cation binding; metal ion binding; oxidoreductase activity;	K00387	SUOX; sulfite oxidase [EC:1.8.3.1]	cmt00920 Sulfur metabolism - Cordyceps militaris;	IPR014756; IPR005066; IPR000572;	Immunoglobulin E-set; Oxidoreductase, molybdopterin-binding domain; Moybdenum cofactor oxidoreductase, dimerisation;	Protein with binding function or cofactor requirement;Metabolism	[C]	KOG0535	Sulfite oxidase, molybdopterin-binding component
J4UGU5	Phosphoadenosine phosphosulfate reductase	BBA_08871									nucl	sulfate assimilation; sulfur amino acid biosynthetic process; organic acid biosynthetic process; aspartate family amino acid metabolic process; biosynthetic process; organonitrogen compound biosynthetic process; cellular metabolic process; sulfate reduction; sulfur amino acid metabolic process; sulfur compound biosynthetic process; methionine biosynthetic process; organic substance metabolic proc…		oxidoreductase activity, acting on a sulfur group of donors; oxidoreductase activity, acting on a sulfur group of donors, disulfide as acceptor; phosphoadenylyl-sulfate reductase (thioredoxin) activity; catalytic activity; oxidoreductase activity;	K00390	cysH; phosphoadenosine phosphosulfate reductase [EC:1.8.4.8]	cmt00920 Sulfur metabolism - Cordyceps militaris; cmt01100 Metabolic pathways - Cordyceps militaris;	IPR014729; IPR002500;	Phosphoadenosine phosphosulphate reductase; Rossmann-like alpha/beta/alpha sandwich fold;	Metabolism	[E]	KOG0189	Phosphoadenosine phosphosulfate reductase
J4KPU1	Cytochrome b-c1 complex subunit Rieske, mitochondrial	BBA_02940	0.982	0.64618	0.858	0.0375	1.054	0.8931	0.916	0.20932	mito	metabolic process; generation of precursor metabolites and energy; single-organism metabolic process; oxidation-reduction process; electron transport chain; cellular metabolic process; cellular process;	organelle; intracellular membrane-bounded organelle; intracellular organelle; membrane; cell part; intracellular; membrane part; cytoplasm; intracellular part; cell; membrane-bounded organelle; mitochondrion; respiratory chain; cytoplasmic part;	2 iron, 2 sulfur cluster binding; ubiquinol-cytochrome-c reductase activity; ion transmembrane transporter activity; oxidoreductase activity, acting on diphenols and related substances as donors; ion binding; substrate-specific transporter activity; monovalent inorganic cation transmembrane transporter activity; hydrogen ion transmembrane transporter activity; oxidoreductase activity, acting on d…	K00411	UQCRFS1; ubiquinol-cytochrome c reductase iron-sulfur subunit [EC:1.10.2.2]	cmt00190 Oxidative phosphorylation - Cordyceps militaris; cmt01100 Metabolic pathways - Cordyceps militaris;	IPR006317; IPR017941; IPR005805; IPR004192;	Rieske iron-sulphur protein, C-terminal; Rieske [2Fe-2S] iron-sulphur domain; Ubiquinol-cytochrome c reductase, iron-sulphur subunit; Ubiquinol cytochrome reductase, transmembrane domain;	Energy;Protein with binding function or cofactor requirement	[C]	KOG1671	Ubiquinol cytochrome c reductase, subunit RIP1
J4UT43	Cytochrome C1 family protein	BBA_01967	1.095	0.40254	0.796	0.071612	0.855	0.10507	1.082	0.95244	mito			organic cyclic compound binding; heterocyclic compound binding; electron carrier activity; heme binding; iron ion binding; transition metal ion binding; binding; ion binding; cation binding; metal ion binding; tetrapyrrole binding;	K00413			IPR021157; IPR009056;	Cytochrome c-like domain; Cytochrome c1, transmembrane anchor, C-terminal;	Energy;Protein with binding function or cofactor requirement	[C]	KOG3052	Cytochrome c1
J4ULV1	Cytochrome b-c1 complex subunit 2	BBA_05531	0.8	0.00165302	1	0.5809	1.007	0.32584	0.809	0.00068802	mito	proteolysis; metabolic process; macromolecule metabolic process; protein metabolic process; primary metabolic process; organic substance metabolic process;		endopeptidase activity; metalloendopeptidase activity; peptidase activity; transition metal ion binding; catalytic activity; binding; ion binding; peptidase activity, acting on L-amino acid peptides; cation binding; metal ion binding; metallopeptidase activity; hydrolase activity; zinc ion binding;	K00415	QCR2; ubiquinol-cytochrome c reductase core subunit 2	cmt00190 Oxidative phosphorylation - Cordyceps militaris; cmt01100 Metabolic pathways - Cordyceps militaris;	IPR007863; IPR011765; IPR011249; IPR011237;	Peptidase M16, N-terminal; Peptidase M16 domain; Peptidase M16, C-terminal domain; Metalloenzyme, LuxS/M16 peptidase-like;	protein fate;Energy;Protein with binding function or cofactor requirement	[C]	KOG2583	Ubiquinol cytochrome c reductase, subunit QCR2
J5JG23	Cytochrome b-c1 complex subunit 7	BBA_08452	0.952	0.661	0.664	0.034174	1.109	0.28776	1.965	3.835e-05	mito	phosphorylation; ATP synthesis coupled electron transport; oxidation-reduction process; oxidative phosphorylation; respiratory electron transport chain; cellular respiration; cellular metabolic process; phosphate-containing compound metabolic process; mitochondrial electron transport, ubiquinol to cytochrome c; metabolic process; generation of precursor metabolites and energy; phosphorus metaboli…	membrane; intracellular organelle; mitochondrial part; organelle membrane; cytoplasm; intracellular organelle part; organelle envelope; macromolecular complex; intracellular part; cell; mitochondrial membrane part; respiratory chain complex III; organelle part; mitochondrion; mitochondrial respiratory chain; organelle; intracellular membrane-bounded organelle; mitochondrial envelope; intracellula…	ubiquinol-cytochrome-c reductase activity; ion transmembrane transporter activity; oxidoreductase activity, acting on diphenols and related substances as donors; catalytic activity; substrate-specific transporter activity; monovalent inorganic cation transmembrane transporter activity; inorganic cation transmembrane transporter activity; hydrogen ion transmembrane transporter activity; cation tra…	K00417	QCR7; ubiquinol-cytochrome c reductase subunit 7	cmt00190 Oxidative phosphorylation - Cordyceps militaris; cmt01100 Metabolic pathways - Cordyceps militaris;			protein fate;Energy;Protein with binding function or cofactor requirement	[C]	KOG3440	Ubiquinol cytochrome c reductase, subunit QCR7
J4UQF1	UcrQ family protein	BBA_03362	0.957	0.91184	0.966	0.50626	0.95	0.98138	1.217	0.79026	mito			ubiquinol-cytochrome-c reductase activity; ion transmembrane transporter activity; oxidoreductase activity, acting on diphenols and related substances as donors; catalytic activity; substrate-specific transporter activity; monovalent inorganic cation transmembrane transporter activity; inorganic cation transmembrane transporter activity; hydrogen ion transmembrane transporter activity; cation tra…	K00418					Energy	[C]	KOG4116	Ubiquinol cytochrome c reductase, subunit QCR8
J4UNG8	Uncharacterized protein	BBA_04547	1.217	0.18621	0.952	0.59756	1.142	0.4689	0.974	0.161494	mito				K00420
J5J9T4	Heme peroxidase	BBA_08024	0.956	0.29778	0.905	0.077626	1.033	0.6719	1.034	0.6067	mito	response to oxidative stress; metabolic process; response to stimulus; response to stress; oxidation-reduction process; single-organism metabolic process;		organic cyclic compound binding; heterocyclic compound binding; heme binding; catalytic activity; binding; antioxidant activity; peroxidase activity; tetrapyrrole binding; oxidoreductase activity; oxidoreductase activity, acting on peroxide as acceptor;	K00428			IPR002016;	Haem peroxidase, plant/fungal/bacterial;	Biogenesis of cellular components;cell rescue, defense and virulence;Metabolism
J5K3E1	Glutathione peroxidase	BBA_02593	0.984	0.6776	0.871	0.0047708	0.838	0.049654	0.658	1.03914e-06	cyto	response to oxidative stress; metabolic process; response to stimulus; response to stress; oxidation-reduction process; single-organism metabolic process;		antioxidant activity; peroxidase activity; glutathione peroxidase activity; catalytic activity; oxidoreductase activity; oxidoreductase activity, acting on peroxide as acceptor;	K00432	E1.11.1.9; glutathione peroxidase [EC:1.11.1.9]	cmt00480 Glutathione metabolism - Cordyceps militaris; cmt00590 Arachidonic acid metabolism - Cordyceps militaris;	IPR012336;	Thioredoxin-like fold;	cell rescue, defense and virulence	[O]	KOG1651	Glutathione peroxidase
J5J3X5	Homogentisate 1,2-dioxygenase	BBA_09661	1.209	0.00132548	1.245	0.12837	1.183	0.00140436	1.088	0.093988	cyto_mito	erythrose 4-phosphate/phosphoenolpyruvate family amino acid catabolic process; alpha-amino acid catabolic process; cellular aromatic compound metabolic process; cellular metabolic process; L-phenylalanine catabolic process; organic substance metabolic process; metabolic process; cellular amino acid metabolic process; cellular catabolic process; organic cyclic compound catabolic process; erythrose…		oxidoreductase activity, acting on single donors with incorporation of molecular oxygen, incorporation of two atoms of oxygen; oxidoreductase activity, acting on single donors with incorporation of molecular oxygen; homogentisate 1,2-dioxygenase activity; catalytic activity; dioxygenase activity; oxidoreductase activity;	K00451	HGD; homogentisate 1,2-dioxygenase [EC:1.13.11.5]	cmt00350 Tyrosine metabolism - Cordyceps militaris; cmt01100 Metabolic pathways - Cordyceps militaris;	IPR011051; IPR014710;	RmlC-like jelly roll fold; RmlC-like cupin domain;	Protein with binding function or cofactor requirement;Metabolism
J5JTQ9	Homogentisate 1,2-dioxygenase	BBA_03109	0.751	0.027776	0.962	0.3326	1.041	0.78582	0.926	0.21136	cyto	erythrose 4-phosphate/phosphoenolpyruvate family amino acid catabolic process; alpha-amino acid catabolic process; cellular aromatic compound metabolic process; cellular metabolic process; L-phenylalanine catabolic process; organic substance metabolic process; metabolic process; cellular amino acid metabolic process; cellular catabolic process; organic cyclic compound catabolic process; erythrose…		oxidoreductase activity, acting on single donors with incorporation of molecular oxygen, incorporation of two atoms of oxygen; oxidoreductase activity, acting on single donors with incorporation of molecular oxygen; homogentisate 1,2-dioxygenase activity; catalytic activity; dioxygenase activity; oxidoreductase activity;	K00451	HGD; homogentisate 1,2-dioxygenase [EC:1.13.11.5]	cmt00350 Tyrosine metabolism - Cordyceps militaris; cmt01100 Metabolic pathways - Cordyceps militaris;	IPR011051; IPR014710;	RmlC-like jelly roll fold; RmlC-like cupin domain;	Protein with binding function or cofactor requirement;Metabolism
J4WKQ4	3-hydroxyanthranilic acid dioxygenase	BBA_01189	0.929	0.31782	0.743	0.34282	0.959	0.70414	0.893	0.83328	pero	metabolic process; oxidation-reduction process; single-organism metabolic process;		oxidoreductase activity, acting on single donors with incorporation of molecular oxygen, incorporation of two atoms of oxygen; iron ion binding; oxidoreductase activity, acting on single donors with incorporation of molecular oxygen; transition metal ion binding; catalytic activity; binding; dioxygenase activity; ion binding; metal ion binding; cation binding; 3-hydroxyanthranilate 3,4-dioxygenas…	K00452	HAAO; 3-hydroxyanthranilate 3,4-dioxygenase [EC:1.13.11.6]	cmt00380 Tryptophan metabolism - Cordyceps militaris; cmt01100 Metabolic pathways - Cordyceps militaris;	IPR011051; IPR014710;	RmlC-like jelly roll fold; RmlC-like cupin domain;	Metabolism
J4UH79	4-hydroxyphenylpyruvate dioxygenase	BBA_08551									cyto	aromatic amino acid family metabolic process; cellular aromatic compound metabolic process; oxidation-reduction process; small molecule metabolic process; organic cyclic compound metabolic process; nitrogen compound metabolic process; primary metabolic process; cellular metabolic process; organic substance metabolic process; metabolic process; cellular amino acid metabolic process; single-organis…		oxidoreductase activity, acting on single donors with incorporation of molecular oxygen, incorporation of two atoms of oxygen; 4-hydroxyphenylpyruvate dioxygenase activity; oxidoreductase activity, acting on single donors with incorporation of molecular oxygen; catalytic activity; dioxygenase activity; binding; ion binding; cation binding; metal ion binding; oxidoreductase activity;	K00457	HPD; 4-hydroxyphenylpyruvate dioxygenase [EC:1.13.11.27]	cmt00130 Ubiquinone and other terpenoid-quinone biosynthesis - Cordyceps militaris; cmt00350 Tyrosine metabolism - Cordyceps militaris; cmt01100 Metabolic pathways - Cordyceps militaris; cmt00360 Phenylalanine metabolism - Cordyceps militaris;	IPR004360;	Glyoxalase/fosfomycin resistance/dioxygenase domain;	Protein with binding function or cofactor requirement;Metabolism	[E]	KOG0638	4-hydroxyphenylpyruvate dioxygenase
J4VWP1	2-nitropropane dioxygenase	BBA_08197	0.759	0.026026	0.964	0.26206	0.81	0.187174	0.864	0.074988	mito	metabolic process; oxidation-reduction process; single-organism metabolic process;		oxidoreductase activity, acting on single donors with incorporation of molecular oxygen, incorporation of two atoms of oxygen; oxidoreductase activity, acting on single donors with incorporation of molecular oxygen; oxidoreductase activity, acting on single donors with incorporation of molecular oxygen, incorporation of one atom of oxygen (internal monooxygenases or internal mixed function oxidas…	K00459			IPR013785; IPR004136;	Aldolase-type TIM barrel; 2-nitropropane dioxygenase, NPD;	Protein with binding function or cofactor requirement;Metabolism
J5J992	Indoleamine 2,3-dioxygenase	BBA_10346									cyto			organic cyclic compound binding; heterocyclic compound binding; oxidoreductase activity, acting on single donors with incorporation of molecular oxygen, incorporation of two atoms of oxygen; heme binding; oxidoreductase activity, acting on single donors with incorporation of molecular oxygen; catalytic activity; binding; dioxygenase activity; tetrapyrrole binding; oxidoreductase activity;	K00463	INDO; indoleamine 2,3-dioxygenase [EC:1.13.11.52]	cmt00380 Tryptophan metabolism - Cordyceps militaris; cmt01100 Metabolic pathways - Cordyceps militaris;			cell rescue, defense and virulence;Protein with binding function or cofactor requirement;Metabolism
J4UNW1	Monooxygenase-like protein	BBA_04065	0.889	0.29018	0.832	0.41572	1.208	0.023046	1.028	0.71218	extr			monooxygenase activity; catalytic activity; oxidoreductase activity;	K00480	E1.14.13.1; salicylate hydroxylase [EC:1.14.13.1]	cmt01220 Degradation of aromatic compounds - Cordyceps militaris; cmt01100 Metabolic pathways - Cordyceps militaris;	IPR002938;	Monooxygenase, FAD-binding;	cell rescue, defense and virulence;Metabolism
J5K3T2	Salicylate hydroxylase	BBA_00628	1.337	0.14637	1.366	0.017237	1.449	0.050458	0.923	0.37944	cyto	metabolic process; oxidation-reduction process; single-organism metabolic process;		catalytic activity; oxidoreductase activity;	K00480	E1.14.13.1; salicylate hydroxylase [EC:1.14.13.1]	cmt01220 Degradation of aromatic compounds - Cordyceps militaris; cmt01100 Metabolic pathways - Cordyceps militaris;	IPR003042; IPR002938;	Monooxygenase, FAD-binding; Aromatic-ring hydroxylase-like;	Metabolism	[CR]	KOG2614	Kynurenine 3-monooxygenase and related flavoprotein monooxygenases
J5JAZ1	Dimethylaniline monooxygenase 3	BBA_07692	0.98	0.185548	0.661	0.061062	0.962	0.80332	1.037	0.67628	extr	metabolic process; oxidation-reduction process; single-organism metabolic process;	membrane; intracellular organelle; endoplasmic reticulum; nuclear outer membrane-endoplasmic reticulum membrane network; organelle membrane; intracellular organelle part; cytoplasm; intrinsic to membrane; endomembrane system; intracellular part; cell; organelle part; intracellular membrane-bounded organelle; organelle; endoplasmic reticulum part; intracellular; cell part; membrane part; intrinsic…	oxidoreductase activity, acting on paired donors, with incorporation or reduction of molecular oxygen, NAD(P)H as one donor, and incorporation of one atom of oxygen; nucleoside phosphate binding; flavin adenine dinucleotide binding; ion binding; oxidoreductase activity, acting on paired donors, with incorporation or reduction of molecular oxygen; nucleotide binding; N,N-dimethylaniline monooxygen…	K00485					cell rescue, defense and virulence;Protein with binding function or cofactor requirement;Metabolism	[Q]	KOG1399	Flavin-containing monooxygenase
J4UG14	Cytochrome b5-like Heme/Steroid binding domain-containing protein	BBA_09419	1.344	0.170994	0.595	0.28566	0.892	0.096196	0.977	0.77938	plas	organic acid biosynthetic process; single-organism biosynthetic process; oxidation-reduction process; small molecule metabolic process; cellular lipid metabolic process; biosynthetic process; fatty acid metabolic process; primary metabolic process; cellular metabolic process; fatty acid biosynthetic process; organic substance biosynthetic process; cellular biosynthetic process; organic substance …	organelle; intracellular membrane-bounded organelle; intracellular organelle; membrane; endoplasmic reticulum; membrane part; cell part; intracellular; cytoplasm; intrinsic to membrane; intracellular part; membrane-bounded organelle; cell; integral to membrane; cytoplasmic part;	iron ion binding; stearoyl-CoA 9-desaturase activity; acyl-CoA desaturase activity; oxidoreductase activity, acting on paired donors, with oxidation of a pair of donors resulting in the reduction of molecular oxygen to two molecules of water; ion binding; oxidoreductase activity, acting on paired donors, with incorporation or reduction of molecular oxygen; oxidoreductase activity; heterocyclic co…	K00507	SCD; stearoyl-CoA desaturase (delta-9 desaturase) [EC:1.14.19.1]	cmt01040 Biosynthesis of unsaturated fatty acids - Cordyceps militaris; cmt01212 Fatty acid metabolism - Cordyceps militaris;	IPR005804; IPR001199;	Cytochrome b5-like heme/steroid binding domain; Fatty acid desaturase, type 1;	Protein with binding function or cofactor requirement;Metabolism	[I]	KOG1600	Fatty acid desaturase
J5JLV5	NADPH:adrenodoxin oxidoreductase, mitochondrial	BBA_06815	0.97	0.61562	0.946	0.70856	1.054	0.51626	0.963	0.31648	cyto	metabolic process; oxidation-reduction process; single-organism metabolic process;	mitochondrial matrix; intracellular organelle; mitochondrial part; cytoplasm; intracellular organelle part; intracellular part; cell; mitochondrion; organelle part; membrane-enclosed lumen; organelle; intracellular membrane-bounded organelle; intracellular organelle lumen; cell part; intracellular; membrane-bounded organelle; cytoplasmic part; organelle lumen;	organic cyclic compound binding; heterocyclic compound binding; nucleoside phosphate binding; catalytic activity; binding; nucleotide binding; small molecule binding; oxidoreductase activity;	K00528			IPR016040;	NAD(P)-binding domain;	Interaction with the environment;Energy;Protein with binding function or cofactor requirement;Metabolism	[F]	KOG1800	Ferredoxin/adrenodoxin reductase
J5K9M3	Catechol O-methyltransferase	BBA_00471									cyto			S-adenosylmethionine-dependent methyltransferase activity; transferase activity, transferring one-carbon groups; O-methyltransferase activity; methyltransferase activity; catechol O-methyltransferase activity; catalytic activity; transferase activity;	K00545	COMT; catechol O-methyltransferase [EC:2.1.1.6]	cmt00350 Tyrosine metabolism - Cordyceps militaris; cmt01100 Metabolic pathways - Cordyceps militaris;			Protein with binding function or cofactor requirement;Metabolism	[Q]	KOG1663	O-methyltransferase
J5J4V7	Cobalamin-independent methionine synthase	BBA_09388	0.984	0.0024882	0.982	0.04819	0.993	0.48076	0.923	1.33394e-07	cyto	sulfur amino acid biosynthetic process; organic acid biosynthetic process; aspartate family amino acid metabolic process; biosynthetic process; organonitrogen compound biosynthetic process; cellular metabolic process; sulfur amino acid metabolic process; sulfur compound biosynthetic process; methionine biosynthetic process; organic substance metabolic process; metabolic process; cellular amino ac…		5-methyltetrahydropteroyltri-L-glutamate-dependent methyltransferase activity; methyltransferase activity; transition metal ion binding; catalytic activity; binding; S-methyltransferase activity; ion binding; transferase activity, transferring one-carbon groups; metal ion binding; cation binding; zinc ion binding; transferase activity; 5-methyltetrahydropteroyltriglutamate-homocysteine S-methyltr…	K00549	metE; 5-methyltetrahydropteroyltriglutamate--homocysteine methyltransferase [EC:2.1.1.14]	cmt00270 Cysteine and methionine metabolism - Cordyceps militaris; cmt01230 Biosynthesis of amino acids - Cordyceps militaris; cmt01110 Biosynthesis of secondary metabolites - Cordyceps militaris; cmt00450 Selenocompound metabolism - Cordyceps militaris; cmt01100 Metabolic pathways - Cordyceps militaris;	IPR013215; IPR002629;	Cobalamin-independent methionine synthase MetE, N-terminal; Cobalamin-independent methionine synthase MetE, C-terminal/archaeal;	protein fate;Metabolism	[E]	KOG2263	Methionine synthase II (cobalamin-independent)
J4W4J4	Phospholipid methyltransferase	BBA_05626									extr	metabolic process; phosphorus metabolic process; single-organism metabolic process; organophosphate metabolic process; cellular lipid metabolic process; phospholipid metabolic process; primary metabolic process; cellular process; cellular metabolic process; phosphate-containing compound metabolic process; lipid metabolic process; organic substance metabolic process;		transferase activity, transferring one-carbon groups; methyltransferase activity; N-methyltransferase activity; catalytic activity; transferase activity;	K00550	OPI3; methylene-fatty-acyl-phospholipid synthase [EC:2.1.1.16]	cmt00564 Glycerophospholipid metabolism - Cordyceps militaris; cmt01100 Metabolic pathways - Cordyceps militaris;			Metabolism	[I]	KOG4142	Phospholipid methyltransferase
J4KPM3	CgERG6-2 protein	BBA_03484	0.929	0.10612	0.868	0.144972	0.895	0.086184	0.902	0.046868	cyto	steroid biosynthetic process; metabolic process; single-organism metabolic process; steroid metabolic process; organic cyclic compound metabolic process; biosynthetic process; primary metabolic process; organic substance biosynthetic process; methylation; organic cyclic compound biosynthetic process; organic substance metabolic process; lipid metabolic process; lipid biosynthetic process;		transferase activity, transferring one-carbon groups; sterol 24-C-methyltransferase activity; S-adenosylmethionine-dependent methyltransferase activity; methyltransferase activity; transferase activity; catalytic activity; C-methyltransferase activity;	K00559	E2.1.1.41; sterol 24-C-methyltransferase [EC:2.1.1.41]	cmt00100 Steroid biosynthesis - Cordyceps militaris; cmt01110 Biosynthesis of secondary metabolites - Cordyceps militaris; cmt01100 Metabolic pathways - Cordyceps militaris;	IPR013705; IPR013216;	Sterol methyltransferase C-terminal; Methyltransferase type 11;	Metabolism	[IR]	KOG1269	SAM-dependent methyltransferases
J5JQC4	Thymidylate synthase	BBA_05836	1.377	0.00125536	1.29	0.039902	0.892	0.133982	1.289	0.082348	cyto	pyrimidine nucleoside triphosphate metabolic process; pyrimidine nucleoside monophosphate biosynthetic process; nucleotide metabolic process; deoxyribonucleoside monophosphate biosynthetic process; biosynthetic process; deoxyribonucleotide metabolic process; cellular metabolic process; phosphate-containing compound metabolic process; deoxyribonucleotide biosynthetic process; metabolic process; dT…		transferase activity, transferring one-carbon groups; methyltransferase activity; thymidylate synthase activity; catalytic activity; transferase activity; 5,10-methylenetetrahydrofolate-dependent methyltransferase activity;	K00560	thyA; thymidylate synthase [EC:2.1.1.45]	cmt00670 One carbon pool by folate - Cordyceps militaris; cmt00240 Pyrimidine metabolism - Cordyceps militaris; cmt01100 Metabolic pathways - Cordyceps militaris;	IPR023451;	Thymidylate synthase/dCMP hydroxymethylase domain;	Cell cycle and dna processing;Cellular communication/signal transduction mechanism;Protein with binding function or cofactor requirement;Metabolism	[F]	KOG0673	Thymidylate synthase
J5JW81	mRNA cap guanine-N7 methyltransferase	BBA_04571									nucl	RNA processing; RNA capping; 7-methylguanosine mRNA capping; cellular aromatic compound metabolic process; RNA (guanine-N7)-methylation; organic cyclic compound metabolic process; nitrogen compound metabolic process; 7-methylguanosine RNA capping; primary metabolic process; RNA modification; cellular metabolic process; methylation; organic substance metabolic process; RNA metabolic process; mRNA …	organelle; intracellular membrane-bounded organelle; intracellular organelle; nucleus; cell part; intracellular; intracellular part; membrane-bounded organelle; cell;	organic cyclic compound binding; heterocyclic compound binding; S-adenosylmethionine-dependent methyltransferase activity; RNA binding; methyltransferase activity; RNA methyltransferase activity; catalytic activity; binding; nucleic acid binding; transferase activity, transferring one-carbon groups; mRNA methyltransferase activity; mRNA (guanine-N7-)-methyltransferase activity; N-methyltransferas…	K00565	RNMT; mRNA (guanine-N7-)-methyltransferase [EC:2.1.1.56]	cmt03015 mRNA surveillance pathway - Cordyceps militaris;	IPR004971;	mRNA (guanine-N(7))-methyltransferase domain;	Transcription;Protein with binding function or cofactor requirement;Metabolism	[A]	KOG1975	mRNA cap methyltransferase
J5JT82	Diphthine synthase	BBA_05217									cysk	cellular protein metabolic process; peptidyl-diphthamide biosynthetic process from peptidyl-histidine; biosynthetic process; primary metabolic process; cellular metabolic process; methylation; cellular biosynthetic process; organic substance metabolic process; peptidyl-amino acid modification; peptidyl-histidine modification; metabolic process; cellular macromolecule metabolic process; cellular p…		S-adenosylmethionine-dependent methyltransferase activity; transferase activity, transferring one-carbon groups; diphthine synthase activity; methyltransferase activity; catalytic activity; transferase activity;	K00586			IPR000878; IPR014777; IPR014776;	Tetrapyrrole methylase, subdomain 1; Tetrapyrrole methylase, subdomain 2; Tetrapyrrole methylase;	protein fate;Metabolism	[J]	KOG3123	Diphthine synthase
J4UGU8	Siroheme synthase	BBA_08876	0.981	0.6024	1.325	0.070298	1.462	0.004136	1.012	0.47526	cyto	cofactor biosynthetic process; pigment biosynthetic process; cellular aromatic compound metabolic process; siroheme metabolic process; heme biosynthetic process; biosynthetic process; organonitrogen compound biosynthetic process; heme metabolic process; cellular metabolic process; methylation; organic substance metabolic process; metabolic process; porphyrin-containing compound metabolic process;…		S-adenosylmethionine-dependent methyltransferase activity; nucleoside phosphate binding; methyltransferase activity; oxidoreductase activity, acting on the CH-CH group of donors, NAD or NADP as acceptor; transferase activity, transferring one-carbon groups; nucleotide binding; uroporphyrin-III C-methyltransferase activity; C-methyltransferase activity; oxidoreductase activity; oxidoreductase acti…	K00589	MET1; uroporphyrin-III C-methyltransferase [EC:2.1.1.107]	cmt00860 Porphyrin and chlorophyll metabolism - Cordyceps militaris; cmt01110 Biosynthesis of secondary metabolites - Cordyceps militaris; cmt01100 Metabolic pathways - Cordyceps militaris;	IPR000878; IPR014777; IPR016040; IPR014776; IPR006367;	Tetrapyrrole methylase, subdomain 1; NAD(P)-binding domain; Tetrapyrrole methylase, subdomain 2; Sirohaem synthase, N-terminal; Tetrapyrrole methylase;	Metabolism	[H]	KOG1527	Uroporphyrin III methyltransferase
J4KRF7	Serine hydroxymethyltransferase	BBA_00504	0.962	0.30466	1.119	0.00101778	1.161	1.02658e-07	1.043	0.42764	cyto	tetrahydrofolate metabolic process; cellular aromatic compound metabolic process; small molecule metabolic process; organic cyclic compound metabolic process; nitrogen compound metabolic process; coenzyme metabolic process; primary metabolic process; glycine metabolic process; alpha-amino acid metabolic process; tetrahydrofolate interconversion; cellular metabolic process; pteridine-containing co…		methyltransferase activity; catalytic activity; binding; ion binding; glycine hydroxymethyltransferase activity; transferase activity, transferring one-carbon groups; anion binding; hydroxymethyl-, formyl- and related transferase activity; transferase activity; cofactor binding; pyridoxal phosphate binding;	K00600	glyA; glycine hydroxymethyltransferase [EC:2.1.2.1]	cmt00680 Methane metabolism - Cordyceps militaris; cmt01200 Carbon metabolism - Cordyceps militaris; cmt00670 One carbon pool by folate - Cordyceps militaris; cmt01230 Biosynthesis of amino acids - Cordyceps militaris; cmt01110 Biosynthesis of secondary metabolites - Cordyceps militaris; cmt00630 Glyoxylate and dicarboxylate metabolism - Cordyceps militaris; cmt01100 Metabolic pathways - Cordycep…	IPR015424; IPR015421; IPR015422;	Pyridoxal phosphate-dependent transferase, major region, subdomain 2; Pyridoxal phosphate-dependent transferase; Pyridoxal phosphate-dependent transferase, major region, subdomain 1;	Metabolism	[E]	KOG2467	Glycine/serine hydroxymethyltransferase
J4W194	Serine hydroxymethyltransferase	BBA_06944	0.671	0.00151404	0.853	0.00108644	1.055	0.71536	0.974	0.61928	mito	tetrahydrofolate metabolic process; cellular aromatic compound metabolic process; small molecule metabolic process; organic cyclic compound metabolic process; nitrogen compound metabolic process; coenzyme metabolic process; primary metabolic process; glycine metabolic process; alpha-amino acid metabolic process; tetrahydrofolate interconversion; cellular metabolic process; pteridine-containing co…		methyltransferase activity; catalytic activity; binding; ion binding; glycine hydroxymethyltransferase activity; transferase activity, transferring one-carbon groups; anion binding; hydroxymethyl-, formyl- and related transferase activity; transferase activity; cofactor binding; pyridoxal phosphate binding;	K00600	glyA; glycine hydroxymethyltransferase [EC:2.1.2.1]	cmt00680 Methane metabolism - Cordyceps militaris; cmt01200 Carbon metabolism - Cordyceps militaris; cmt00670 One carbon pool by folate - Cordyceps militaris; cmt01230 Biosynthesis of amino acids - Cordyceps militaris; cmt01110 Biosynthesis of secondary metabolites - Cordyceps militaris; cmt00630 Glyoxylate and dicarboxylate metabolism - Cordyceps militaris; cmt01100 Metabolic pathways - Cordycep…	IPR015424; IPR015421; IPR015422;	Pyridoxal phosphate-dependent transferase, major region, subdomain 2; Pyridoxal phosphate-dependent transferase; Pyridoxal phosphate-dependent transferase, major region, subdomain 1;	Metabolism	[E]	KOG2467	Glycine/serine hydroxymethyltransferase
J5K9X1	Purine biosynthesis protein	BBA_00576	1.111	0.054838	1.244	0.0171102	0.99	0.66918	0.932	0.071996	cyto	nucleotide biosynthetic process; cellular aromatic compound metabolic process; nucleotide metabolic process; biosynthetic process; organonitrogen compound biosynthetic process; cellular metabolic process; phosphate-containing compound metabolic process; organic substance metabolic process; metabolic process; heterocycle metabolic process; aromatic compound biosynthetic process; nucleobase-contain…		hydrolase activity, acting on carbon-nitrogen (but not peptide) bonds, in cyclic amidines; phosphoribosylaminoimidazolecarboxamide formyltransferase activity; catalytic activity; transferase activity, transferring one-carbon groups; hydrolase activity; cyclohydrolase activity; hydroxymethyl-, formyl- and related transferase activity; transferase activity; hydrolase activity, acting on carbon-nitr…	K00602	purH; phosphoribosylaminoimidazolecarboxamide formyltransferase / IMP cyclohydrolase [EC:2.1.2.3 3.5.4.10]	cmt00670 One carbon pool by folate - Cordyceps militaris; cmt01110 Biosynthesis of secondary metabolites - Cordyceps militaris; cmt00230 Purine metabolism - Cordyceps militaris; cmt01100 Metabolic pathways - Cordyceps militaris;	IPR016193; IPR024050; IPR024051; IPR011607;	AICAR transformylase, insert domain; Methylglyoxal synthase-like domain; Cytidine deaminase-like; AICAR transformylase domain;	Cell type differentiation;Energy;Metabolism	[F]	KOG2555	AICAR transformylase/IMP cyclohydrolase/methylglyoxal synthase
J4WGJ0	Aminomethyltransferase	BBA_02065	0.811	0.031182	1.064	0.160084	1.112	0.148958	0.909	0.08315	mito	alpha-amino acid catabolic process; single-organism catabolic process; small molecule metabolic process; nitrogen compound metabolic process; small molecule catabolic process; primary metabolic process; glycine metabolic process; alpha-amino acid metabolic process; cellular metabolic process; organic substance metabolic process; carboxylic acid catabolic process; organic substance catabolic proce…	intracellular part; cell; cell part; intracellular; cytoplasm;	transferase activity, transferring nitrogenous groups; methyltransferase activity; catalytic activity; binding; transferase activity, transferring one-carbon groups; protein binding; aminomethyltransferase activity; transaminase activity; transferase activity;	K00605	gcvT; aminomethyltransferase [EC:2.1.2.10]	cmt00670 One carbon pool by folate - Cordyceps militaris; cmt01200 Carbon metabolism - Cordyceps militaris; cmt01100 Metabolic pathways - Cordyceps militaris; cmt00260 Glycine, serine and threonine metabolism - Cordyceps militaris;	IPR006222; IPR013977; IPR027266;	Glycine cleavage T-protein, C-terminal barrel domain; Glycine cleavage T-protein, N-terminal; GTP-binding protein TrmE/Glycine cleavage system T protein, domain 1;	Metabolism	[E]	KOG2770	Aminomethyl transferase
J5K4Z7	Ornithine carbamoyltransferase	BBA_02181	1.101	0.0160786	1.196	0.0037966	1.115	0.08898	1.477	0.0038718	mito	metabolic process; cellular amino acid metabolic process; single-organism metabolic process; small molecule metabolic process; carboxylic acid metabolic process; nitrogen compound metabolic process; primary metabolic process; organic acid metabolic process; cellular process; cellular metabolic process; oxoacid metabolic process; organic substance metabolic process; organonitrogen compound metabol…		transferase activity, transferring one-carbon groups; amino acid binding; anion binding; carboxyl- or carbamoyltransferase activity; carboxylic acid binding; catalytic activity; transferase activity; binding; ion binding;	K00611	OTC; ornithine carbamoyltransferase [EC:2.1.3.3]	cmt00330 Arginine and proline metabolism - Cordyceps militaris; cmt01230 Biosynthesis of amino acids - Cordyceps militaris; cmt01110 Biosynthesis of secondary metabolites - Cordyceps militaris; cmt01100 Metabolic pathways - Cordyceps militaris;	IPR006132; IPR006131;	Aspartate/ornithine carbamoyltransferase, carbamoyl-P binding; Aspartate/ornithine carbamoyltransferase, Asp/Orn-binding domain;	Protein with binding function or cofactor requirement;Metabolism	[E]	KOG1504	Ornithine carbamoyltransferase OTC/ARG3
J5JBP8	Amidinotransferase family protein	BBA_09701	1.138	0.0167708	1.115	0.96634	1.672	1.25192e-09	1.431	6.8346e-07	mito		intracellular part; cell; cell part; intracellular; cytoplasm;	hydrolase activity; transferase activity; catalytic activity; hydrolase activity, acting on carbon-nitrogen (but not peptide) bonds; hydrolase activity, acting on carbon-nitrogen (but not peptide) bonds, in linear amidines;	K00613	GATM; glycine amidinotransferase [EC:2.1.4.1]	cmt00330 Arginine and proline metabolism - Cordyceps militaris; cmt01100 Metabolic pathways - Cordyceps militaris; cmt00260 Glycine, serine and threonine metabolism - Cordyceps militaris;			Metabolism
J4WBF7	Transaldolase-like protein	BBA_03225	0.87	2.5788e-05	1.035	0.070334	0.995	0.43368	1.009	0.57942	cyto	metabolic process;		transferase activity; catalytic activity; transketolase activity; transferase activity, transferring aldehyde or ketonic groups;	K00615	E2.2.1.1; transketolase [EC:2.2.1.1]	cmt01230 Biosynthesis of amino acids - Cordyceps militaris; cmt01200 Carbon metabolism - Cordyceps militaris; cmt01110 Biosynthesis of secondary metabolites - Cordyceps militaris; cmt01100 Metabolic pathways - Cordyceps militaris; cmt00030 Pentose phosphate pathway - Cordyceps militaris;	IPR005474; IPR005476; IPR009014; IPR005475;	Transketolase, C-terminal; Transketolase-like, pyrimidine-binding domain; Transketolase, C-terminal/Pyruvate-ferredoxin oxidoreductase, domain II; Transketolase, N-terminal;	Energy;Metabolism	[G]	KOG0523	Transketolase
J4KPZ5	Transaldolase	BBA_02316	0.697	0.027744	0.849	0.008447	0.758	0.0036946	0.801	8.084e-05	cyto	monosaccharide catabolic process; NADP metabolic process; pyridine nucleotide metabolic process; cellular aromatic compound metabolic process; nicotinamide nucleotide metabolic process; nucleotide metabolic process; pyridine-containing compound metabolic process; cellular metabolic process; phosphate-containing compound metabolic process; organic substance metabolic process; glucose metabolic pro…	intracellular part; cell; cell part; intracellular; cytoplasm;	sedoheptulose-7-phosphate:D-glyceraldehyde-3-phosphate glyceronetransferase activity; catalytic activity; transferase activity; transferase activity, transferring aldehyde or ketonic groups;	K00616	E2.2.1.2; transaldolase [EC:2.2.1.2]	cmt01230 Biosynthesis of amino acids - Cordyceps militaris; cmt01200 Carbon metabolism - Cordyceps militaris; cmt01110 Biosynthesis of secondary metabolites - Cordyceps militaris; cmt01100 Metabolic pathways - Cordyceps militaris; cmt00030 Pentose phosphate pathway - Cordyceps militaris;	IPR013785;	Aldolase-type TIM barrel;	Energy;Protein with binding function or cofactor requirement;Metabolism	[G]	KOG2772	Transaldolase
J4W1G3	Arginine biosynthesis protein	BBA_06697	0.905	0.114694	1.02	0.4514	1.049	0.36316	0.789	0.037016	mito	glutamine family amino acid metabolic process; cellular amino acid biosynthetic process; arginine biosynthetic process; organic acid biosynthetic process; single-organism biosynthetic process; small molecule metabolic process; arginine metabolic process; nitrogen compound metabolic process; biosynthetic process; alpha-amino acid metabolic process; primary metabolic process; organonitrogen compoun…	mitochondrial matrix; intracellular organelle; mitochondrial part; cytoplasm; intracellular organelle part; intracellular part; cell; mitochondrion; organelle part; membrane-enclosed lumen; organelle; intracellular membrane-bounded organelle; intracellular organelle lumen; cell part; intracellular; membrane-bounded organelle; cytoplasmic part; organelle lumen;	acetyl-CoA:L-glutamate N-acetyltransferase activity; transferase activity, transferring acyl groups; catalytic activity; glutamate N-acetyltransferase activity; transferase activity; transferase activity, transferring acyl groups other than amino-acyl groups; N-acetyltransferase activity; acetyltransferase activity; N-acyltransferase activity;	K00620	argJ; glutamate N-acetyltransferase / amino-acid N-acetyltransferase [EC:2.3.1.35 2.3.1.1]	cmt00330 Arginine and proline metabolism - Cordyceps militaris; cmt01230 Biosynthesis of amino acids - Cordyceps militaris; cmt01110 Biosynthesis of secondary metabolites - Cordyceps militaris; cmt01100 Metabolic pathways - Cordyceps militaris; cmt01210 2-Oxocarboxylic acid metabolism - Cordyceps militaris;	IPR016117;	ArgJ-like domain;	Biogenesis of cellular components;Metabolism	[E]	KOG2786	Putative glutamate/ornithine acetyltransferase
D1FVF6	Predicted Gcn5-related N-acetyltransferase	BBA_02625									cyto			transferase activity, transferring acyl groups; N-acetyltransferase activity; catalytic activity; transferase activity; transferase activity, transferring acyl groups other than amino-acyl groups; acetyltransferase activity; N-acyltransferase activity;	K00621	E2.3.1.4; glucosamine-phosphate N-acetyltransferase [EC:2.3.1.4]	cmt00520 Amino sugar and nucleotide sugar metabolism - Cordyceps militaris; cmt01110 Biosynthesis of secondary metabolites - Cordyceps militaris;	IPR000182; IPR016181;	GNAT domain; Acyl-CoA N-acyltransferase;	Biogenesis of cellular components;Cell cycle and dna processing;protein fate;Metabolism	[M]	KOG3396	Glucosamine-phosphate N-acetyltransferase
J4KMK5	Putative carnitine O-acetyltransferase	BBA_06818	0.702	0.0192696	0.962	0.158302	0.961	0.88008	0.975	0.24214	pero			transferase activity, transferring acyl groups; catalytic activity; transferase activity;	K00624	E2.3.1.7; carnitine O-acetyltransferase [EC:2.3.1.7]	cmt04146 Peroxisome - Cordyceps militaris;			Interaction with the environment;Metabolism	[I]	KOG3717	Carnitine O-acyltransferase CRAT
J5JR73	Choline/Carnitine O-acyltransferase	BBA_05592	0.582	0.0026378	1.089	0.4169	0.746	0.0035408	1.078	0.5244	nucl			transferase activity, transferring acyl groups; catalytic activity; transferase activity;	K00624	E2.3.1.7; carnitine O-acetyltransferase [EC:2.3.1.7]	cmt04146 Peroxisome - Cordyceps militaris;			Metabolism	[I]	KOG3719	Carnitine O-acyltransferase CPT2/YAT1
J5JKE7	Acetyl-CoA acetyltransferase	BBA_05314	0.975	0.20658	1.179	0.0003251	1.024	0.92902	0.86	0.00086798	cyto	metabolic process;		transferase activity, transferring acyl groups; transferase activity, transferring acyl groups other than amino-acyl groups; transferase activity; catalytic activity;	K00626	E2.3.1.9; acetyl-CoA C-acetyltransferase [EC:2.3.1.9]	cmt00380 Tryptophan metabolism - Cordyceps militaris; cmt00650 Butanoate metabolism - Cordyceps militaris; cmt00620 Pyruvate metabolism - Cordyceps militaris; cmt01200 Carbon metabolism - Cordyceps militaris; cmt00072 Synthesis and degradation of ketone bodies - Cordyceps militaris; cmt00310 Lysine degradation - Cordyceps militaris; cmt00640 Propanoate metabolism - Cordyceps militaris; cmt00071 F…	IPR016039; IPR020616; IPR020617; IPR016038;	Thiolase-like, subgroup; Thiolase, N-terminal; Thiolase-like; Thiolase, C-terminal;	Metabolism	[I]	KOG1390	Acetyl-CoA acetyltransferase
J5JYH3	Acetyl-CoA acetyltransferase	BBA_01468	0.701	0.00110238	0.866	0.0098836	1.032	0.95566	0.829	0.0077124	mito	metabolic process;		transferase activity, transferring acyl groups; transferase activity, transferring acyl groups other than amino-acyl groups; transferase activity; catalytic activity;	K00626	E2.3.1.9; acetyl-CoA C-acetyltransferase [EC:2.3.1.9]	cmt00380 Tryptophan metabolism - Cordyceps militaris; cmt00650 Butanoate metabolism - Cordyceps militaris; cmt00620 Pyruvate metabolism - Cordyceps militaris; cmt01200 Carbon metabolism - Cordyceps militaris; cmt00072 Synthesis and degradation of ketone bodies - Cordyceps militaris; cmt00310 Lysine degradation - Cordyceps militaris; cmt00640 Propanoate metabolism - Cordyceps militaris; cmt00071 F…	IPR016039; IPR020616; IPR020617; IPR016038;	Thiolase-like, subgroup; Thiolase, N-terminal; Thiolase-like; Thiolase, C-terminal;	Metabolism	[I]	KOG1390	Acetyl-CoA acetyltransferase
J4UKH8	Pyruvate dehydrogenase complex dihydrolipoamide acetyltransferase	BBA_06281	0.84	0.02529	0.928	0.26278	1.011	0.28886	0.922	0.0057608	mito	pyruvate metabolic process; metabolic process; single-organism metabolic process; small molecule metabolic process; carboxylic acid metabolic process; monocarboxylic acid metabolic process; organic acid metabolic process; cellular metabolic process; cellular process; oxoacid metabolic process; organic substance metabolic process;	cell part; intracellular; cytoplasm; macromolecular complex; intracellular part; pyruvate dehydrogenase complex; protein complex; cell; cytoplasmic part;	S-acyltransferase activity; dihydrolipoyllysine-residue acetyltransferase activity; transferase activity, transferring acyl groups; catalytic activity; S-acetyltransferase activity; transferase activity, transferring acyl groups other than amino-acyl groups; dihydrolipoamide S-acyltransferase activity; transferase activity; acetyltransferase activity;	K00627	DLAT; pyruvate dehydrogenase E2 component (dihydrolipoamide acetyltransferase) [EC:2.3.1.12]	cmt00620 Pyruvate metabolism - Cordyceps militaris; cmt01200 Carbon metabolism - Cordyceps militaris; cmt01110 Biosynthesis of secondary metabolites - Cordyceps militaris; cmt01100 Metabolic pathways - Cordyceps militaris; cmt00020 Citrate cycle (TCA cycle) - Cordyceps militaris; cmt00010 Glycolysis / Gluconeogenesis - Cordyceps militaris;	IPR004167; IPR001078; IPR011053; IPR000089; IPR023213;	2-oxoacid dehydrogenase acyltransferase, catalytic domain; E3 binding; Single hybrid motif; Biotin/lipoyl attachment; Chloramphenicol acetyltransferase-like domain;	Energy;Metabolism	[C]	KOG0557	Dihydrolipoamide acetyltransferase
J5JTS2	Acetyl-CoA acetyltransferase	BBA_03119	0.838	0.15057	0.962	0.54942	1.232	0.03383	1.068	0.05951	mito	metabolic process;		transferase activity, transferring acyl groups; transferase activity, transferring acyl groups other than amino-acyl groups; transferase activity; catalytic activity;	K00632			IPR016039; IPR020616; IPR020617; IPR016038;	Thiolase-like, subgroup; Thiolase, N-terminal; Thiolase-like; Thiolase, C-terminal;	Energy;Metabolism	[I]	KOG1389	3-oxoacyl CoA thiolase
J4KQF7	Homoserine O-acetyltransferase	BBA_02159	0.882	0.4984	1.031	0.77842	1.397	0.125452	0.868	0.156606	cyto	sulfur amino acid biosynthetic process; organic acid biosynthetic process; aspartate family amino acid metabolic process; biosynthetic process; organonitrogen compound biosynthetic process; cellular metabolic process; sulfur compound biosynthetic process; sulfur amino acid metabolic process; methionine biosynthetic process; organic substance metabolic process; metabolic process; cellular amino ac…	intracellular part; cell; cell part; intracellular; cytoplasm;	homoserine O-acetyltransferase activity; O-acetyltransferase activity; transferase activity, transferring acyl groups; transferase activity, transferring acyl groups other than amino-acyl groups; transferase activity; catalytic activity; acetyltransferase activity; O-acyltransferase activity;	K00641	metX; homoserine O-acetyltransferase [EC:2.3.1.31]	cmt00270 Cysteine and methionine metabolism - Cordyceps militaris; cmt01100 Metabolic pathways - Cordyceps militaris;	IPR000073;	Alpha/beta hydrolase fold-1;	Metabolism
J4UN38	Homoserine O-acetyltransferase	BBA_04352									mito	sulfur amino acid biosynthetic process; organic acid biosynthetic process; aspartate family amino acid metabolic process; biosynthetic process; organonitrogen compound biosynthetic process; cellular metabolic process; sulfur compound biosynthetic process; sulfur amino acid metabolic process; methionine biosynthetic process; organic substance metabolic process; metabolic process; cellular amino ac…	intracellular part; cell; cell part; intracellular; cytoplasm;	homoserine O-acetyltransferase activity; O-acetyltransferase activity; transferase activity, transferring acyl groups; transferase activity, transferring acyl groups other than amino-acyl groups; transferase activity; catalytic activity; acetyltransferase activity; O-acyltransferase activity;	K00641	metX; homoserine O-acetyltransferase [EC:2.3.1.31]	cmt00270 Cysteine and methionine metabolism - Cordyceps militaris; cmt01100 Metabolic pathways - Cordyceps militaris;	IPR000073;	Alpha/beta hydrolase fold-1;	Metabolism
J4UW07	Homoserine acetyltransferase family protein	BBA_00042	0.959	0.31034	1.022	0.74042	0.726	0.023136	0.997	0.8009	extr	sulfur amino acid biosynthetic process; organic acid biosynthetic process; aspartate family amino acid metabolic process; biosynthetic process; organonitrogen compound biosynthetic process; cellular metabolic process; sulfur compound biosynthetic process; sulfur amino acid metabolic process; methionine biosynthetic process; organic substance metabolic process; metabolic process; cellular amino ac…	intracellular part; cell; cell part; intracellular; cytoplasm;	homoserine O-acetyltransferase activity; O-acetyltransferase activity; transferase activity, transferring acyl groups; transferase activity, transferring acyl groups other than amino-acyl groups; transferase activity; catalytic activity; acetyltransferase activity; O-acyltransferase activity;	K00641	metX; homoserine O-acetyltransferase [EC:2.3.1.31]	cmt00270 Cysteine and methionine metabolism - Cordyceps militaris; cmt01100 Metabolic pathways - Cordyceps militaris;			Metabolism
J5J1T2	Aminotransferase class I and II	BBA_10206	1.305	0.10043	1.056	0.76572	0.921	0.54894	1.098	0.21776	cyto	biosynthetic process; metabolic process;		transferase activity, transferring nitrogenous groups; catalytic activity; binding; ion binding; anion binding; transaminase activity; transferase activity; cofactor binding; pyridoxal phosphate binding;	K00654	E2.3.1.50; serine palmitoyltransferase [EC:2.3.1.50]	cmt01100 Metabolic pathways - Cordyceps militaris; cmt00600 Sphingolipid metabolism - Cordyceps militaris;	IPR015424; IPR004839; IPR015421;	Aminotransferase, class I/classII; Pyridoxal phosphate-dependent transferase; Pyridoxal phosphate-dependent transferase, major region, subdomain 1;	Metabolism	[O]	KOG1358	Serine palmitoyltransferase
J5JAR0	2-oxoacid dehydrogenase acyltransferase	BBA_09943	0.873	0.140272	0.87	0.0152156	1.253	0.00076636	1.035	0.038568	mito	metabolic process; generation of precursor metabolites and energy; aerobic respiration; single-organism metabolic process; oxidation-reduction process; energy derivation by oxidation of organic compounds; tricarboxylic acid cycle; primary metabolic process; cellular respiration; cellular metabolic process; cellular process;	cell part; intracellular; cytoplasm; macromolecular complex; oxoglutarate dehydrogenase complex; intracellular part; cell; protein complex; tricarboxylic acid cycle enzyme complex; cytoplasmic part; dihydrolipoyl dehydrogenase complex;	S-acyltransferase activity; S-succinyltransferase activity; transferase activity, transferring acyl groups; dihydrolipoyllysine-residue succinyltransferase activity; catalytic activity; succinyltransferase activity; transferase activity; transferase activity, transferring acyl groups other than amino-acyl groups;	K00658	DLST; 2-oxoglutarate dehydrogenase E2 component (dihydrolipoamide succinyltransferase) [EC:2.3.1.61]	cmt01200 Carbon metabolism - Cordyceps militaris; cmt01110 Biosynthesis of secondary metabolites - Cordyceps militaris; cmt01100 Metabolic pathways - Cordyceps militaris; cmt00310 Lysine degradation - Cordyceps militaris; cmt00020 Citrate cycle (TCA cycle) - Cordyceps militaris;	IPR001078; IPR011053; IPR000089; IPR023213;	2-oxoacid dehydrogenase acyltransferase, catalytic domain; Single hybrid motif; Biotin/lipoyl attachment; Chloramphenicol acetyltransferase-like domain;	Energy;Metabolism	[C]	KOG0559	Dihydrolipoamide succinyltransferase (2-oxoglutarate dehydrogenase, E2 subunit)
J5JE67	Fatty acid synthase subunit alpha	BBA_06887	1.134	0.04306	0.589	1.6767e-10	1.027	0.56294	1.014	0.2654	cyto	organic acid biosynthetic process; single-organism biosynthetic process; small molecule metabolic process; cellular lipid metabolic process; biosynthetic process; fatty acid metabolic process; primary metabolic process; cellular metabolic process; fatty acid biosynthetic process; organic substance biosynthetic process; cellular biosynthetic process; lipid biosynthetic process; organic substance m…		magnesium ion binding; nucleoside phosphate binding; ion binding; nucleotide binding; phosphotransferase activity, for other substituted phosphate groups; heterocyclic compound binding; organic cyclic compound binding; catalytic activity; binding; cation binding; metal ion binding; transferase activity; small molecule binding; transferase activity, transferring phosphorus-containing groups; holo-…	K00667	FAS2; fatty acid synthase subunit alpha, fungi type [EC:2.3.1.86]	cmt01100 Metabolic pathways - Cordyceps militaris; cmt01212 Fatty acid metabolism - Cordyceps militaris; cmt00061 Fatty acid biosynthesis - Cordyceps militaris;	IPR014031; IPR016035; IPR014030; IPR008278; IPR016038; IPR016039; IPR016040; IPR001227; IPR004568;	Acyl transferase domain; Thiolase-like, subgroup; 4'-phosphopantetheinyl transferase superfamily; Beta-ketoacyl synthase, C-terminal; Beta-ketoacyl synthase, N-terminal; Phosphopantethiene-protein transferase domain; NAD(P)-binding domain; Thiolase-like; Acyl transferase/acyl hydrolase/lysophospholipase;	protein fate;Metabolism
J4UJQ2	Acyl transferase domain-containing protein	BBA_06886	0.878	9.5218e-05	0.538	3.2714e-12	1.02	0.60632	0.972	0.171324	mito	organic acid biosynthetic process; single-organism biosynthetic process; oxidation-reduction process; small molecule metabolic process; biosynthetic process; cellular lipid metabolic process; fatty acid metabolic process; primary metabolic process; cellular metabolic process; fatty acid biosynthetic process; organic substance biosynthetic process; cellular biosynthetic process; organic substance …	cell part; intracellular; cytoplasm; macromolecular complex; fatty acid synthase complex; intracellular part; cytosolic part; protein complex; cell; cytosol; cytoplasmic part;	oxidoreductase activity, acting on the CH-CH group of donors; transferase activity, transferring acyl groups; oxidoreductase activity, acting on the CH-CH group of donors, NAD or NADP as acceptor; catalytic activity; enoyl-[acyl-carrier-protein] reductase (NADH) activity; transferase activity; transferase activity, transferring acyl groups other than amino-acyl groups; oxidoreductase activity; fa…	K00668	FAS1; fatty acid synthase subunit beta, fungi type [EC:2.3.1.86]	cmt01100 Metabolic pathways - Cordyceps militaris; cmt01212 Fatty acid metabolism - Cordyceps militaris; cmt00061 Fatty acid biosynthesis - Cordyceps militaris;	IPR013785; IPR003965; IPR016035; IPR001227; IPR014043; IPR002539; IPR013565;	Domain of unknown function DUF1729; Acyl transferase domain; Fatty acid synthase; Aldolase-type TIM barrel; Acyl transferase/acyl hydrolase/lysophospholipase; MaoC-like domain; Acyl transferase;	Metabolism
J5J982	Tetratricopeptide-like protein	BBA_08230	1.41	0.0148468	1.212	0.031154	0.925	0.32792	1.096	0.0080882	nucl			protein binding; binding;	K00670			IPR011990; IPR013026;	Tetratricopeptide-like helical domain; Tetratricopeptide repeat-containing domain;	protein fate;Transcription;Protein with binding function or cofactor requirement;Metabolism	[B]	KOG1156	N-terminal acetyltransferase
J4W6E0	Glycylpeptide N-tetradecanoyltransferase	BBA_05286	1.151	0.27696	1.168	0.106678	1.028	0.47372	1.096	0.119268	nucl	cellular protein metabolic process; biosynthetic process; primary metabolic process; N-terminal protein lipidation; organic substance biosynthetic process; cellular metabolic process; lipoprotein metabolic process; cellular biosynthetic process; organic substance metabolic process; metabolic process; N-terminal protein myristoylation; cellular macromolecule biosynthetic process; protein acylation…		transferase activity, transferring acyl groups; transferase activity, transferring acyl groups other than amino-acyl groups; transferase activity; catalytic activity; myristoyltransferase activity; glycylpeptide N-tetradecanoyltransferase activity; N-acyltransferase activity;	K00671			IPR022676; IPR016181; IPR022677;	Myristoyl-CoA:protein N-myristoyltransferase, C-terminal; Acyl-CoA N-acyltransferase; Myristoyl-CoA:protein N-myristoyltransferase, N-terminal;	protein fate;Metabolism	[I]	KOG2779	N-myristoyl transferase
J4UL17	Gamma-glutamyltranspeptidase	BBA_05887	0.799	0.04483	0.893	0.34298	1.005	0.7056	0.814	0.0046842	cyto	sulfur compound metabolic process; peptide metabolic process; small molecule metabolic process; nitrogen compound metabolic process; cellular amide metabolic process; primary metabolic process; cellular metabolic process; organic substance metabolic process; metabolic process; cellular amino acid metabolic process; cellular modified amino acid metabolic process; single-organism metabolic process;…		gamma-glutamyltransferase activity; transferase activity, transferring acyl groups; catalytic activity; transferase activity; transferase activity, transferring amino-acyl groups;	K00681	ggt; gamma-glutamyltranspeptidase / glutathione hydrolase [EC:2.3.2.2 3.4.19.13]	cmt00430 Taurine and hypotaurine metabolism - Cordyceps militaris; cmt00480 Glutathione metabolism - Cordyceps militaris; cmt00460 Cyanoamino acid metabolism - Cordyceps militaris; cmt01100 Metabolic pathways - Cordyceps militaris;			cell rescue, defense and virulence;Metabolism	[E]	KOG2410	Gamma-glutamyltransferase
J4W9T4	Gamma-glutamyltranspeptidase	BBA_04223	1.167	0.0099508	1.073	0.767	1.277	0.0015201	1.189	9.5604e-05	mito	sulfur compound metabolic process; peptide metabolic process; small molecule metabolic process; nitrogen compound metabolic process; cellular amide metabolic process; primary metabolic process; cellular metabolic process; organic substance metabolic process; metabolic process; cellular amino acid metabolic process; cellular modified amino acid metabolic process; single-organism metabolic process;…		gamma-glutamyltransferase activity; transferase activity, transferring acyl groups; catalytic activity; transferase activity; transferase activity, transferring amino-acyl groups;	K00681	ggt; gamma-glutamyltranspeptidase / glutathione hydrolase [EC:2.3.2.2 3.4.19.13]	cmt00430 Taurine and hypotaurine metabolism - Cordyceps militaris; cmt00480 Glutathione metabolism - Cordyceps militaris; cmt00460 Cyanoamino acid metabolism - Cordyceps militaris; cmt01100 Metabolic pathways - Cordyceps militaris;			Metabolism	[E]	KOG2410	Gamma-glutamyltransferase
J4UM38	Phosphorylase	BBA_05208	1.527	1.02954e-08	0.729	0.00188532	0.96	0.082064	1.22	0.36164	cyto	metabolic process; carbohydrate metabolic process; primary metabolic process; organic substance metabolic process;		transferase activity, transferring hexosyl groups; catalytic activity; binding; phosphorylase activity; ion binding; anion binding; transferase activity, transferring glycosyl groups; cofactor binding; transferase activity; glycogen phosphorylase activity; pyridoxal phosphate binding;	K00688	E2.4.1.1; starch phosphorylase [EC:2.4.1.1]	cmt00500 Starch and sucrose metabolism - Cordyceps militaris; cmt01110 Biosynthesis of secondary metabolites - Cordyceps militaris; cmt01100 Metabolic pathways - Cordyceps militaris;			Energy;Protein with binding function or cofactor requirement;Metabolism	[G]	KOG2099	Glycogen phosphorylase
J5JV80	Glycosyltransferase family 3	BBA_04844	1.408	0.54164	0.905	0.78932	1.065	0.9533	1.266	0.0061634	cyto	carbohydrate biosynthetic process; cellular glucan metabolic process; polysaccharide biosynthetic process; oxidation-reduction process; glucan metabolic process; glycogen metabolic process; cellular polysaccharide biosynthetic process; biosynthetic process; energy reserve metabolic process; primary metabolic process; carbohydrate metabolic process; organic substance biosynthetic process; cellular…		transferase activity, transferring hexosyl groups; catalytic activity; UDP-glucosyltransferase activity; UDP-glycosyltransferase activity; glucosyltransferase activity; glycogen (starch) synthase activity; transferase activity, transferring glycosyl groups; transferase activity;	K00693	GYS; glycogen(starch) synthase [EC:2.4.1.11]	cmt00500 Starch and sucrose metabolism - Cordyceps militaris;			Energy;Protein with binding function or cofactor requirement;Metabolism
D3U5H9	Trehalose-6-phosphate synthase	BBA_01532	1.057	0.6882	0.936	0.2439	1.055	0.66062	1.122	0.041512	cysk	carbohydrate biosynthetic process; biosynthetic process; disaccharide metabolic process; oligosaccharide biosynthetic process; primary metabolic process; carbohydrate metabolic process; organic substance biosynthetic process; cellular metabolic process; cellular biosynthetic process; organic substance metabolic process; single-organism carbohydrate metabolic process; trehalose biosynthetic proces…		transferase activity, transferring hexosyl groups; catalytic activity; UDP-glucosyltransferase activity; UDP-glycosyltransferase activity; glucosyltransferase activity; transferase activity, transferring glycosyl groups; alpha,alpha-trehalose-phosphate synthase (UDP-forming) activity; transferase activity;	K00697	otsA; trehalose 6-phosphate synthase [EC:2.4.1.15]	cmt00500 Starch and sucrose metabolism - Cordyceps militaris; cmt01100 Metabolic pathways - Cordyceps militaris;	IPR012766; IPR001830;	Alpha,alpha-trehalose-phosphate synthase; Glycosyl transferase, family 20;		[G]	KOG1050	Trehalose-6-phosphate synthase component TPS1 and related subunits
J4KNR7	Chitin synthase 3a	BBA_04667	1.757	3.9364e-06	0.901	0.0536	1.064	0.39092	1.206	0.0136232	plas	glucosamine-containing compound metabolic process; aminoglycan biosynthetic process; chitin metabolic process; nitrogen compound metabolic process; chitin biosynthetic process; biosynthetic process; glucosamine-containing compound biosynthetic process; organonitrogen compound biosynthetic process; organic substance biosynthetic process; organic substance metabolic process; metabolic process; carb…		acetylglucosaminyltransferase activity; transferase activity, transferring hexosyl groups; catalytic activity; UDP-glycosyltransferase activity; transferase activity, transferring glycosyl groups; chitin synthase activity; transferase activity;	K00698	CHS1; chitin synthase [EC:2.4.1.16]	cmt00520 Amino sugar and nucleotide sugar metabolism - Cordyceps militaris;	IPR013616;	Chitin synthase N-terminal;	Biogenesis of cellular components;Cell cycle and dna processing;cell rescue, defense and virulence;Cell type differentiation;Metabolism	[M]	KOG2571	Chitin synthase/hyaluronan synthase (glycosyltransferases)
J4W0W7	Class V chitin synthase	BBA_06859									plas		intracellular organelle; intracellular non-membrane-bounded organelle; cytoskeletal part; intracellular organelle part; macromolecular complex; intracellular part; cell; actin cytoskeleton; organelle part; non-membrane-bounded organelle; organelle; cytoskeleton; cell part; intracellular; myosin complex; protein complex;	motor activity; nucleoside phosphate binding; hydrolase activity, acting on acid anhydrides; hydrolase activity; heterocyclic compound binding; organic cyclic compound binding; heme binding; pyrophosphatase activity; catalytic activity; ribonucleotide binding; binding; purine ribonucleoside binding; anion binding; adenyl ribonucleotide binding; adenyl nucleotide binding; hydrolase activity, actin…	K00698	CHS1; chitin synthase [EC:2.4.1.16]	cmt00520 Amino sugar and nucleotide sugar metabolism - Cordyceps militaris;	IPR009057; IPR001609; IPR001199; IPR027417; IPR014876;	DEK, C-terminal; Cytochrome b5-like heme/steroid binding domain; Myosin head, motor domain; Homeodomain-like; P-loop containing nucleoside triphosphate hydrolase;	Biogenesis of cellular components;Cell cycle and dna processing;cell rescue, defense and virulence;Cell type differentiation;Metabolism	[M]	KOG2571	Chitin synthase/hyaluronan synthase (glycosyltransferases)
J5J9D2	Glycoside hydrolase family 13	BBA_08093	2.053	1.34154e-08	0.862	0.0022418	0.964	0.67844	1.37	0.00148598	nucl	carbohydrate biosynthetic process; cellular glucan metabolic process; polysaccharide biosynthetic process; oxidation-reduction process; glucan metabolic process; glycogen metabolic process; cellular polysaccharide biosynthetic process; biosynthetic process; energy reserve metabolic process; primary metabolic process; carbohydrate metabolic process; organic substance biosynthetic process; cellular…		1,4-alpha-glucan branching enzyme activity; transferase activity, transferring hexosyl groups; catalytic activity; binding; ion binding; hydrolase activity, acting on glycosyl bonds; hydrolase activity, hydrolyzing O-glycosyl compounds; cation binding; transferase activity, transferring glycosyl groups; hydrolase activity; transferase activity;	K00700	glgB; 1,4-alpha-glucan branching enzyme [EC:2.4.1.18]	cmt00500 Starch and sucrose metabolism - Cordyceps militaris; cmt01110 Biosynthesis of secondary metabolites - Cordyceps militaris; cmt01100 Metabolic pathways - Cordyceps militaris;	IPR014756; IPR004193; IPR017853; IPR006048; IPR013780; IPR013783; IPR013781; IPR006047;	Glycoside hydrolase, family 13, N-terminal; Immunoglobulin-like fold; Immunoglobulin E-set; Glycoside hydrolase, catalytic domain; Glycosyl hydrolase, family 13, all-beta; Glycoside hydrolase, superfamily; Alpha-amylase, C-terminal all beta; Glycosyl hydrolase, family 13, catalytic domain;	Energy;Metabolism
J4KKQ1	Beta-1,3-glucan synthase catalytic subunit	BBA_10207	1.245	0.27704	0.805	0.095356	0.953	0.36626	1.079	0.83132	plas	carbohydrate biosynthetic process; (1->3)-beta-D-glucan metabolic process; cellular glucan metabolic process; polysaccharide biosynthetic process; glucan metabolic process; biosynthetic process; cellular polysaccharide biosynthetic process; (1->3)-beta-D-glucan biosynthetic process; carbohydrate metabolic process; primary metabolic process; cellular metabolic process; organic substance biosynthet…	membrane; plasma membrane part; membrane part; cell part; cell periphery; macromolecular complex; cell; protein complex; 1,3-beta-D-glucan synthase complex; plasma membrane;	transferase activity, transferring hexosyl groups; catalytic activity; UDP-glucosyltransferase activity; UDP-glycosyltransferase activity; glucosyltransferase activity; transferase activity, transferring glycosyl groups; 1,3-beta-D-glucan synthase activity; transferase activity;	K00706	E2.4.1.34; 1,3-beta-glucan synthase [EC:2.4.1.34]	cmt00500 Starch and sucrose metabolism - Cordyceps militaris;	IPR026899;	1,3-beta-glucan synthase subunit FKS1-like, domain-1;		[M]	KOG0916	1,3-beta-glucan synthase/callose synthase catalytic subunit
J4UH64	Mannose phospho-dolichol synthase	BBA_08658	0.81	0.195988	0.797	0.2741	0.796	0.30454	0.945	0.38102	mito			transferase activity, transferring glycosyl groups; catalytic activity; transferase activity;	K00721	DPM1; dolichol-phosphate mannosyltransferase [EC:2.4.1.83]	cmt00510 N-Glycan biosynthesis - Cordyceps militaris; cmt01100 Metabolic pathways - Cordyceps militaris;	IPR001173;	Glycosyltransferase 2-like;	protein fate;Protein with binding function or cofactor requirement;Metabolism	[R]	KOG2978	Dolichol-phosphate mannosyltransferase
J4UIU6	Dolichyl-phosphate-mannose-protein mannosyltransferase	BBA_07508	1.577	0.015343	0.914	0.146774	0.957	0.7542	1.056	0.1069	plas	protein glycosylation; macromolecule glycosylation; glycoprotein biosynthetic process; cellular protein metabolic process; glycoprotein metabolic process; biosynthetic process; carbohydrate metabolic process; primary metabolic process; cellular metabolic process; organic substance biosynthetic process; cellular biosynthetic process; organic substance metabolic process; single-organism carbohydrat…	membrane;	transferase activity, transferring glycosyl groups; mannosyltransferase activity; transferase activity, transferring hexosyl groups; catalytic activity; transferase activity;	K00728	POMT; dolichyl-phosphate-mannose-protein mannosyltransferase [EC:2.4.1.109]	cmt00514 Other types of O-glycan biosynthesis - Cordyceps militaris;	IPR003342; IPR016093;	MIR motif; Glycosyl transferase, family 39;	protein fate;Protein with binding function or cofactor requirement;Metabolism	[O]	KOG3359	Dolichyl-phosphate-mannose:protein O-mannosyl transferase
J5JB66	Glycosyltransferase family 39	BBA_07762	1.887	0.145802	0.953	0.751	0.958	0.68572	1.03	0.51246	plas	protein glycosylation; macromolecule glycosylation; glycoprotein biosynthetic process; cellular protein metabolic process; glycoprotein metabolic process; biosynthetic process; carbohydrate metabolic process; primary metabolic process; cellular metabolic process; organic substance biosynthetic process; cellular biosynthetic process; organic substance metabolic process; single-organism carbohydrat…	membrane;	transferase activity, transferring glycosyl groups; mannosyltransferase activity; transferase activity, transferring hexosyl groups; catalytic activity; transferase activity; dolichyl-phosphate-mannose-protein mannosyltransferase activity;	K00728	POMT; dolichyl-phosphate-mannose-protein mannosyltransferase [EC:2.4.1.109]	cmt00514 Other types of O-glycan biosynthesis - Cordyceps militaris;	IPR003342; IPR016093;	MIR motif; Glycosyl transferase, family 39;	Biogenesis of cellular components;protein fate;Metabolism	[O]	KOG3359	Dolichyl-phosphate-mannose:protein O-mannosyl transferase
J5K1X2	Glycosyltransferase family 39	BBA_00053	1.842	0.043212	0.912	0.58962	1.103	0.2669	1.236	0.096424	plas	protein glycosylation; macromolecule glycosylation; glycoprotein biosynthetic process; cellular protein metabolic process; glycoprotein metabolic process; biosynthetic process; carbohydrate metabolic process; primary metabolic process; cellular metabolic process; organic substance biosynthetic process; cellular biosynthetic process; organic substance metabolic process; single-organism carbohydrat…	membrane;	transferase activity, transferring glycosyl groups; mannosyltransferase activity; transferase activity, transferring hexosyl groups; catalytic activity; transferase activity;	K00728	POMT; dolichyl-phosphate-mannose-protein mannosyltransferase [EC:2.4.1.109]	cmt00514 Other types of O-glycan biosynthesis - Cordyceps militaris;	IPR003342; IPR016093;	MIR motif; Glycosyl transferase, family 39;	Biogenesis of cellular components;protein fate;Protein with binding function or cofactor requirement;Metabolism	[O]	KOG3359	Dolichyl-phosphate-mannose:protein O-mannosyl transferase
J4KQM3	Adenine phosphoribosyltransferase	BBA_01419	0.909	0.29506	0.797	0.057436	1.033	0.29906	0.821	0.0063802	cyto	pigment biosynthetic process; adenine metabolic process; nucleoside metabolic process; cellular aromatic compound metabolic process; biosynthetic process; organonitrogen compound biosynthetic process; adenine biosynthetic process; cellular metabolic process; purine nucleobase salvage; organic substance metabolic process; metabolic process; heterocycle metabolic process; aromatic compound biosynth…	intracellular part; cell; cell part; intracellular; cytoplasm;	adenine phosphoribosyltransferase activity; transferase activity, transferring pentosyl groups; transferase activity, transferring glycosyl groups; catalytic activity; transferase activity;	K00759	APRT; adenine phosphoribosyltransferase [EC:2.4.2.7]	cmt00230 Purine metabolism - Cordyceps militaris; cmt01100 Metabolic pathways - Cordyceps militaris;	IPR000836;	Phosphoribosyltransferase domain;	Protein with binding function or cofactor requirement;Metabolism	[F]	KOG1712	Adenine phosphoribosyl transferases
J4UG11	Uracil phosphoribosyltransferase	BBA_09414	0.855	0.36402	0.805	0.2892	1.083	0.158934	0.898	0.180074	mito	nucleoside metabolic process; cellular aromatic compound metabolic process; small molecule metabolic process; organic cyclic compound metabolic process; nitrogen compound metabolic process; primary metabolic process; cellular metabolic process; organic substance metabolic process; metabolic process; heterocycle metabolic process; nucleobase-containing compound metabolic process; single-organism m…		transferase activity, transferring glycosyl groups; catalytic activity; transferase activity;	K00761	upp; uracil phosphoribosyltransferase [EC:2.4.2.9]	cmt00240 Pyrimidine metabolism - Cordyceps militaris; cmt01100 Metabolic pathways - Cordyceps militaris;			Metabolism	[TZ]	KOG4203	Armadillo/beta-Catenin/plakoglobin
J5JDA9	Uracil phosphoribosyltransferase	BBA_07267	0.768	0.041566	0.885	0.100832	1.054	0.45702	1.019	0.4431	cyto			transferase activity, transferring glycosyl groups; catalytic activity; transferase activity;	K00761	upp; uracil phosphoribosyltransferase [EC:2.4.2.9]	cmt00240 Pyrimidine metabolism - Cordyceps militaris; cmt01100 Metabolic pathways - Cordyceps militaris;			Protein with binding function or cofactor requirement;Metabolism	[TZ]	KOG4203	Armadillo/beta-Catenin/plakoglobin
J5K388	Orotate phosphoribosyltransferase	BBA_00413	0.858	0.093106	1.095	0.97258	0.883	0.57818	1.093	0.67594	cyto	nucleoside metabolic process; nucleotide biosynthetic process; cellular aromatic compound metabolic process; nucleotide metabolic process; biosynthetic process; pyrimidine nucleotide biosynthetic process; organonitrogen compound biosynthetic process; cellular metabolic process; phosphate-containing compound metabolic process; organic substance metabolic process; pyrimidine-containing compound bio…		transferase activity, transferring pentosyl groups; transferase activity, transferring glycosyl groups; catalytic activity; transferase activity; orotate phosphoribosyltransferase activity;	K00762	pyrE; orotate phosphoribosyltransferase [EC:2.4.2.10]	cmt00240 Pyrimidine metabolism - Cordyceps militaris; cmt01100 Metabolic pathways - Cordyceps militaris;	IPR000836; IPR004467;	Orotate phosphoribosyl transferase domain; Phosphoribosyltransferase domain;	Metabolism	[F]	KOG1377	Uridine 5'- monophosphate synthase/orotate phosphoribosyltransferase
J4UM62	Nicotinate phosphoribosyltransferase	BBA_05258	1.311	0.0030118	1.143	0.06086	1.176	0.02606	1.218	0.098196	cyto	cofactor biosynthetic process; nucleotide biosynthetic process; pyridine nucleotide metabolic process; cellular aromatic compound metabolic process; nicotinamide nucleotide metabolic process; nucleotide metabolic process; biosynthetic process; pyridine nucleotide biosynthetic process; organonitrogen compound biosynthetic process; cellular metabolic process; pyridine-containing compound metabolic …	intracellular part; cell; cell part; intracellular; cytoplasm;	transferase activity, transferring pentosyl groups; nicotinate phosphoribosyltransferase activity; transferase activity, transferring glycosyl groups; nicotinate-nucleotide diphosphorylase (carboxylating) activity; catalytic activity; transferase activity;	K00763	pncB; nicotinate phosphoribosyltransferase [EC:6.3.4.21]	cmt00760 Nicotinate and nicotinamide metabolism - Cordyceps militaris; cmt01100 Metabolic pathways - Cordyceps militaris;	IPR002638;	Quinolinate phosphoribosyl transferase, C-terminal;	Cell cycle and dna processing;Metabolism	[H]	KOG2511	Nicotinic acid phosphoribosyltransferase
J4KM62	Amidophosphoribosyltransferase	BBA_07575	0.927	0.13443	1.031	0.88252	1.057	0.47766	1.031	0.72634	cyto	pigment biosynthetic process; nucleoside metabolic process; purine ribonucleoside monophosphate metabolic process; nucleotide metabolic process; biosynthetic process; ribonucleoside monophosphate biosynthetic process; IMP metabolic process; cellular metabolic process; phosphate-containing compound metabolic process; ribose phosphate biosynthetic process; metabolic process; carbohydrate derivative…		transferase activity, transferring pentosyl groups; amidophosphoribosyltransferase activity; catalytic activity; binding; ion binding; cation binding; metal ion binding; transferase activity, transferring glycosyl groups; transferase activity;	K00764	purF; amidophosphoribosyltransferase [EC:2.4.2.14]	cmt00250 Alanine, aspartate and glutamate metabolism - Cordyceps militaris; cmt01110 Biosynthesis of secondary metabolites - Cordyceps militaris; cmt00230 Purine metabolism - Cordyceps militaris; cmt01100 Metabolic pathways - Cordyceps militaris;	IPR000836; IPR017932;	Phosphoribosyltransferase domain; Glutamine amidotransferase type 2 domain;	Metabolism	[F]	KOG0572	Glutamine phosphoribosylpyrophosphate amidotransferase
J4UHL0	ATP phosphoribosyltransferase	BBA_08267	1.066	0.48286	1.026	0.66552	1.003	0.92156	1.08	0.093316	cyto	cellular aromatic compound metabolic process; organic acid biosynthetic process; imidazole-containing compound metabolic process; biosynthetic process; histidine biosynthetic process; organonitrogen compound biosynthetic process; cellular metabolic process; organic substance metabolic process; metabolic process; cellular amino acid metabolic process; heterocycle metabolic process; aromatic compou…	intracellular part; cell; cell part; intracellular; cytoplasm;	magnesium ion binding; transferase activity, transferring pentosyl groups; ATP phosphoribosyltransferase activity; catalytic activity; binding; ion binding; metal ion binding; cation binding; transferase activity, transferring glycosyl groups; transferase activity;	K00765	hisG; ATP phosphoribosyltransferase [EC:2.4.2.17]	cmt00340 Histidine metabolism - Cordyceps militaris; cmt01230 Biosynthesis of amino acids - Cordyceps militaris; cmt01110 Biosynthesis of secondary metabolites - Cordyceps militaris; cmt01100 Metabolic pathways - Cordyceps militaris;	IPR015867; IPR013820; IPR013115; IPR011322;	Nitrogen regulatory PII-like, alpha/beta; Histidine biosynthesis HisG, C-terminal; ATP phosphoribosyltransferase, catalytic domain; Nitrogen regulatory protein PII/ATP phosphoribosyltransferase, C-terminal;	Metabolism	[E]	KOG2831	ATP phosphoribosyltransferase
J5JKQ9	Glycosyl transferase family protein	BBA_07105	1.059	0.81246	1.062	0.61854	0.969	0.52676	1.08	0.187158	cyto	cellular aromatic compound metabolic process; organic acid biosynthetic process; tryptophan biosynthetic process; biosynthetic process; indole-containing compound biosynthetic process; organonitrogen compound biosynthetic process; cellular metabolic process; cellular biogenic amine metabolic process; organic substance metabolic process; metabolic process; cellular amino acid metabolic process; he…		transferase activity, transferring pentosyl groups; transferase activity, transferring glycosyl groups; catalytic activity; transferase activity; anthranilate phosphoribosyltransferase activity;	K00766	trpD; anthranilate phosphoribosyltransferase [EC:2.4.2.18]	cmt00400 Phenylalanine, tyrosine and tryptophan biosynthesis - Cordyceps militaris; cmt01230 Biosynthesis of amino acids - Cordyceps militaris; cmt01110 Biosynthesis of secondary metabolites - Cordyceps militaris; cmt01100 Metabolic pathways - Cordyceps militaris;	IPR017459; IPR000312;	Glycosyl transferase, family 3; Glycosyl transferase family 3, N-terminal domain;	Metabolism	[E]	KOG1438	Anthranilate phosphoribosyltransferase
J4W5P7	Nicotinate-nucleotide pyrophosphorylase [carboxylating]	BBA_05554	0.941	0.43242	0.947	0.98826	1.105	0.2088	1.062	0.94836	mito	cofactor biosynthetic process; nucleotide biosynthetic process; pyridine nucleotide metabolic process; cellular aromatic compound metabolic process; nicotinamide nucleotide metabolic process; nucleotide metabolic process; biosynthetic process; pyridine nucleotide biosynthetic process; organonitrogen compound biosynthetic process; cellular metabolic process; pyridine-containing compound metabolic …		transferase activity, transferring pentosyl groups; transferase activity, transferring glycosyl groups; nicotinate-nucleotide diphosphorylase (carboxylating) activity; catalytic activity; transferase activity;	K00767	nadC; nicotinate-nucleotide pyrophosphorylase (carboxylating) [EC:2.4.2.19]	cmt00760 Nicotinate and nicotinamide metabolism - Cordyceps militaris; cmt01100 Metabolic pathways - Cordyceps militaris;	IPR013785; IPR022412; IPR002638;	Quinolinate phosphoribosyl transferase, N-terminal; Aldolase-type TIM barrel; Quinolinate phosphoribosyl transferase, C-terminal;	Interaction with the environment;Metabolism
J5JSU7	Methylthioadenosine phosphorylase	BBA_02869	0.889	0.033404	0.951	0.2431	0.994	0.99098	0.832	0.043822	cyto	purine nucleoside metabolic process; nucleoside metabolic process; sulfur amino acid biosynthetic process; organic acid biosynthetic process; biosynthetic process; nucleoside biosynthetic process; purine ribonucleoside biosynthetic process; nucleoside salvage; cellular metabolic process; sulfur amino acid metabolic process; sulfur compound biosynthetic process; metabolic process; cellular amino a…	organelle; intracellular membrane-bounded organelle; intracellular organelle; nucleus; cell part; intracellular; cytoplasm; intracellular part; membrane-bounded organelle; cell;	transferase activity, transferring pentosyl groups; S-methyl-5-thioadenosine phosphorylase activity; transferase activity, transferring glycosyl groups; transferase activity, transferring hexosyl groups; catalytic activity; transferase activity; phosphorylase activity;	K00772	E2.4.2.28; 5'-methylthioadenosine phosphorylase [EC:2.4.2.28]	cmt00270 Cysteine and methionine metabolism - Cordyceps militaris; cmt01100 Metabolic pathways - Cordyceps militaris;	IPR000845;	Nucleoside phosphorylase domain;	Metabolism	[F]	KOG3985	Methylthioadenosine phosphorylase MTAP
J5JB88	Queuine tRNA-ribosyltransferase	BBA_07564									cysk	nucleoside metabolic process; cellular aromatic compound metabolic process; biosynthetic process; nucleoside biosynthetic process; organonitrogen compound biosynthetic process; RNA modification; cellular metabolic process; organic substance metabolic process; metabolic process; carbohydrate derivative biosynthetic process; heterocycle metabolic process; aromatic compound biosynthetic process; nuc…		transferase activity, transferring pentosyl groups; transferase activity, transferring glycosyl groups; catalytic activity; transferase activity; queuine tRNA-ribosyltransferase activity;	K00773					Transcription;Protein with binding function or cofactor requirement;Metabolism	[A]	KOG3908	Queuine-tRNA ribosyltransferase
J5JBD8	Metallo-beta-lactamase superfamily protein	BBA_09792	0.903	0.24274	1.068	0.59348	0.84	0.36908	0.856	0.011367	cyto	RNA processing; ncRNA processing; phosphorylation; cellular aromatic compound metabolic process; cellular protein metabolic process; nitrogen compound metabolic process; organic cyclic compound metabolic process; primary metabolic process; cellular metabolic process; phosphate-containing compound metabolic process; organic substance metabolic process; RNA metabolic process; metabolic process; tRN…		ATP binding; nucleoside phosphate binding; phosphotransferase activity, alcohol group as acceptor; nucleoside binding; ion binding; protein kinase activity; nucleotide binding; organic cyclic compound binding; heterocyclic compound binding; ribonucleoside binding; kinase activity; catalytic activity; ribonucleotide binding; binding; purine ribonucleoside binding; anion binding; purine ribonucleot…	K00784	rnz; ribonuclease Z [EC:3.1.26.11]	cmt03013 RNA transport - Cordyceps militaris;	IPR000719; IPR001279; IPR011009;	Beta-lactamase-like; Protein kinase domain; Protein kinase-like domain;	Transcription;Protein with binding function or cofactor requirement;Metabolism	[R]	KOG2121	Predicted metal-dependent hydrolase (beta-lactamase superfamily)
J4KQ38	Farnesyl pyrophosphate synthetase	BBA_02531	1.41	0.00149026	1.126	0.24104	0.86	0.17439	1.247	0.00129666	cyto	isoprenoid biosynthetic process; metabolic process; isoprenoid metabolic process; single-organism metabolic process; biosynthetic process; cellular lipid metabolic process; primary metabolic process; cellular metabolic process; organic substance biosynthetic process; cellular process; cellular biosynthetic process; lipid metabolic process; organic substance metabolic process; lipid biosynthetic p…		transferase activity; catalytic activity;	K00787	FDPS; farnesyl diphosphate synthase [EC:2.5.1.1 2.5.1.10]	cmt00900 Terpenoid backbone biosynthesis - Cordyceps militaris; cmt01110 Biosynthesis of secondary metabolites - Cordyceps militaris; cmt01100 Metabolic pathways - Cordyceps militaris;	IPR008949;	Terpenoid synthase;	Metabolism	[H]	KOG0711	Polyprenyl synthetase
J4WJV4	S-adenosylmethionine synthase	BBA_00949	0.839	0.00091104	0.945	0.031936	1.076	0.1454	0.786	7.7076e-05	cyto	cofactor biosynthetic process; nucleoside metabolic process; purine nucleoside metabolic process; organic acid biosynthetic process; cellular modified amino acid biosynthetic process; nucleoside biosynthetic process; purine ribonucleoside biosynthetic process; biosynthetic process; cellular metabolic process; anaerobic respiration; sulfur compound biosynthetic process; metabolic process; cellular…		ATP binding; nucleoside phosphate binding; nucleoside binding; ion binding; nucleotide binding; methionine adenosyltransferase activity; organic cyclic compound binding; heterocyclic compound binding; ribonucleoside binding; catalytic activity; ribonucleotide binding; binding; purine ribonucleoside binding; transferase activity, transferring alkyl or aryl (other than methyl) groups; metal ion bin…	K00789	metK; S-adenosylmethionine synthetase [EC:2.5.1.6]	cmt00270 Cysteine and methionine metabolism - Cordyceps militaris; cmt01230 Biosynthesis of amino acids - Cordyceps militaris; cmt01110 Biosynthesis of secondary metabolites - Cordyceps militaris; cmt01100 Metabolic pathways - Cordyceps militaris;	IPR022636; IPR022628; IPR022629; IPR022630;	S-adenosylmethionine synthetase, C-terminal; S-adenosylmethionine synthetase, N-terminal; S-adenosylmethionine synthetase superfamily; S-adenosylmethionine synthetase, central domain;	Protein with binding function or cofactor requirement;Metabolism	[H]	KOG1506	S-adenosylmethionine synthetase
J4UTC0	Riboflavin synthase	BBA_02087	0.88	0.65946	0.827	0.50138	0.951	0.182762	0.935	0.6108	cysk	vitamin biosynthetic process; heterocycle biosynthetic process; single-organism biosynthetic process; riboflavin biosynthetic process; oxidation-reduction process; small molecule metabolic process; organic cyclic compound metabolic process; nitrogen compound metabolic process; biosynthetic process; flavin-containing compound biosynthetic process; organonitrogen compound biosynthetic process; cell…		transferase activity, transferring alkyl or aryl (other than methyl) groups; catalytic activity; transferase activity; oxidoreductase activity; riboflavin synthase activity;	K00793	ribE; riboflavin synthase [EC:2.5.1.9]	cmt00740 Riboflavin metabolism - Cordyceps militaris; cmt01100 Metabolic pathways - Cordyceps militaris;	IPR026017; IPR017938; IPR023366;	ATP synthase subunit alpha-like domain; Lumazine-binding domain; Riboflavin synthase-like beta-barrel;	Metabolism	[H]	KOG3310	Riboflavin synthase alpha chain
J5K4M4	6,7-dimethyl-8-ribityllumazine synthase	BBA_02051	1.08	0.69492	1.089	0.5971	0.985	0.97754	0.849	0.056444	cyto	vitamin biosynthetic process; heterocycle biosynthetic process; single-organism biosynthetic process; riboflavin biosynthetic process; small molecule metabolic process; organic cyclic compound metabolic process; nitrogen compound metabolic process; biosynthetic process; flavin-containing compound biosynthetic process; organonitrogen compound biosynthetic process; cellular metabolic process; organ…	macromolecular complex; protein complex; cell; cell part; riboflavin synthase complex;	transferase activity; catalytic activity;	K00794	ribH; 6,7-dimethyl-8-ribityllumazine synthase [EC:2.5.1.78]	cmt00740 Riboflavin metabolism - Cordyceps militaris; cmt01100 Metabolic pathways - Cordyceps militaris;			Metabolism	[H]	KOG3243	6,7-dimethyl-8-ribityllumazine synthase
J5JPN4	Spermidine synthase	BBA_06036	0.899	0.17823	1.095	0.63254	0.957	0.25774	1.031	0.83624	cyto	metabolic process;		transferase activity; catalytic activity;	K00797	speE; spermidine synthase [EC:2.5.1.16]	cmt00410 beta-Alanine metabolism - Cordyceps militaris; cmt00330 Arginine and proline metabolism - Cordyceps militaris; cmt00480 Glutathione metabolism - Cordyceps militaris; cmt00270 Cysteine and methionine metabolism - Cordyceps militaris; cmt01100 Metabolic pathways - Cordyceps militaris;			Biogenesis of cellular components;Metabolism	[E]	KOG1562	Spermidine synthase
J4KPJ4	Glutathione S-transferase, putative	BBA_03339	0.776	0.22668	0.593	0.197212	0.867	0.189508	1.007	0.90046	cyto_mito			protein binding; transferase activity; catalytic activity; binding;	K00799	GST; glutathione S-transferase [EC:2.5.1.18]	cmt00480 Glutathione metabolism - Cordyceps militaris;	IPR010987; IPR004046; IPR012336; IPR004045;	Glutathione S-transferase, N-terminal; Thioredoxin-like fold; Glutathione S-transferase, C-terminal-like; Glutathione S-transferase, C-terminal;	Regulation of metabolism and protein function;cell rescue, defense and virulence;Interaction with the environment;Transcription;Metabolism	[O]	KOG0867	Glutathione S-transferase
J4VYF5	Glutathione S-transferase	BBA_07754	0.915	0.135834	0.749	4.7568e-07	0.708	0.00012541	0.966	0.138422	mito			protein binding; transferase activity; catalytic activity; binding;	K00799	GST; glutathione S-transferase [EC:2.5.1.18]	cmt00480 Glutathione metabolism - Cordyceps militaris;	IPR010987; IPR012336; IPR004045;	Glutathione S-transferase, N-terminal; Thioredoxin-like fold; Glutathione S-transferase, C-terminal-like;	Regulation of metabolism and protein function;cell rescue, defense and virulence;Interaction with the environment;Transcription;Metabolism	[O]	KOG0867	Glutathione S-transferase
J5J5C2	Glutathione S-transferase domain-containing protein	BBA_09279	1.03	0.66858	1.091	0.26896	0.882	8.2638e-05	0.906	0.22476	mito			protein binding; transferase activity; catalytic activity; binding;	K00799	GST; glutathione S-transferase [EC:2.5.1.18]	cmt00480 Glutathione metabolism - Cordyceps militaris;	IPR010987; IPR004046; IPR012336; IPR004045;	Glutathione S-transferase, N-terminal; Thioredoxin-like fold; Glutathione S-transferase, C-terminal-like; Glutathione S-transferase, C-terminal;		[O]	KOG1695	Glutathione S-transferase
J5J6P7	Glutathione S-transferase domain-containing protein	BBA_08837	1.054	0.66742	1.026	0.91256	0.978	0.8465	0.961	0.63798	cyto	metabolic process;	intracellular part; cell; cell part; intracellular; cytoplasm;	glutathione transferase activity; transferase activity, transferring alkyl or aryl (other than methyl) groups; protein binding; catalytic activity; transferase activity; binding;	K00799	GST; glutathione S-transferase [EC:2.5.1.18]	cmt00480 Glutathione metabolism - Cordyceps militaris;	IPR010987; IPR004046; IPR012336; IPR004045;	Glutathione S-transferase, N-terminal; Thioredoxin-like fold; Glutathione S-transferase, C-terminal-like; Glutathione S-transferase, C-terminal;	cell rescue, defense and virulence;Cell fate;Metabolism	[O]	KOG0406	Glutathione S-transferase
J5JKP3	Glutathione S-transferase domain-containing protein	BBA_07410	0.537	0.00194744	1.224	0.929	1.067	0.25462	0.765	0.22278	cyto			protein binding; transferase activity; catalytic activity; binding;	K00799	GST; glutathione S-transferase [EC:2.5.1.18]	cmt00480 Glutathione metabolism - Cordyceps militaris;	IPR010987; IPR012336; IPR004045;	Glutathione S-transferase, N-terminal; Thioredoxin-like fold; Glutathione S-transferase, C-terminal-like;		[O]	KOG0406	Glutathione S-transferase
J5JL77	MAPEG family protein	BBA_07250	0.68	0.142328	0.469	0.28248	0.747	0.3271	0.853	0.051704	mito				K00799	GST; glutathione S-transferase [EC:2.5.1.18]	cmt00480 Glutathione metabolism - Cordyceps militaris;	IPR023352;	Membrane associated eicosanoid/glutathione metabolism-like domain;	cell rescue, defense and virulence
J5JP22	Glutathione S-transferase II	BBA_04201	0.676	0.024452	0.692	0.0112436	0.878	0.070516	0.826	0.063064	nucl			protein binding; transferase activity; catalytic activity; binding;	K00799	GST; glutathione S-transferase [EC:2.5.1.18]	cmt00480 Glutathione metabolism - Cordyceps militaris;	IPR010987; IPR004046; IPR012336; IPR004045;	Glutathione S-transferase, N-terminal; Thioredoxin-like fold; Glutathione S-transferase, C-terminal-like; Glutathione S-transferase, C-terminal;	Regulation of metabolism and protein function;cell rescue, defense and virulence;Interaction with the environment;Transcription;Metabolism	[O]	KOG0867	Glutathione S-transferase
J5JKD5	Squalene synthase	BBA_05304	1.41	0.100146	1.115	0.36244	0.842	0.23442	1.218	0.29372	mito	metabolic process; single-organism metabolic process; biosynthetic process; primary metabolic process; organic substance biosynthetic process; organic substance metabolic process; lipid biosynthetic process; lipid metabolic process;	intrinsic to membrane; membrane; integral to membrane; membrane part;	farnesyl-diphosphate farnesyltransferase activity; transferase activity, transferring alkyl or aryl (other than methyl) groups; prenyltransferase activity; farnesyltranstransferase activity; catalytic activity; transferase activity;	K00801	FDFT1; farnesyl-diphosphate farnesyltransferase [EC:2.5.1.21]	cmt00100 Steroid biosynthesis - Cordyceps militaris; cmt01110 Biosynthesis of secondary metabolites - Cordyceps militaris; cmt01100 Metabolic pathways - Cordyceps militaris; cmt00909 Sesquiterpenoid and triterpenoid biosynthesis - Cordyceps militaris;	IPR008949;	Terpenoid synthase;	Protein with binding function or cofactor requirement;Metabolism	[I]	KOG1459	Squalene synthetase
J5J5F0	Geranylgeranyl pyrophosphate synthetase	BBA_09233	0.83	0.4001	1.418	0.57404	1.508	0.5333	0.976	0.51346	nucl	isoprenoid biosynthetic process; metabolic process; isoprenoid metabolic process; single-organism metabolic process; biosynthetic process; cellular lipid metabolic process; primary metabolic process; cellular metabolic process; organic substance biosynthetic process; cellular process; cellular biosynthetic process; lipid metabolic process; organic substance metabolic process; lipid biosynthetic p…		transferase activity; catalytic activity;	K00804	GGPS1; geranylgeranyl diphosphate synthase, type III [EC:2.5.1.1 2.5.1.10 2.5.1.29]	cmt00900 Terpenoid backbone biosynthesis - Cordyceps militaris; cmt01110 Biosynthesis of secondary metabolites - Cordyceps militaris; cmt01100 Metabolic pathways - Cordyceps militaris;	IPR008949;	Terpenoid synthase;	Metabolism
J5JN12	Aminotransferase class I and II	BBA_04573	0.921	0.104158	1.175	0.24196	1.073	0.96514	1.217	0.00602	cyto	biosynthetic process; metabolic process;		transferase activity, transferring nitrogenous groups; catalytic activity; binding; ion binding; anion binding; transaminase activity; transferase activity; cofactor binding; pyridoxal phosphate binding;	K00814	GPT; alanine transaminase [EC:2.6.1.2]	cmt00250 Alanine, aspartate and glutamate metabolism - Cordyceps militaris; cmt01230 Biosynthesis of amino acids - Cordyceps militaris; cmt01200 Carbon metabolism - Cordyceps militaris; cmt01100 Metabolic pathways - Cordyceps militaris; cmt01210 2-Oxocarboxylic acid metabolism - Cordyceps militaris;	IPR015424; IPR004839; IPR015421; IPR015422;	Aminotransferase, class I/classII; Pyridoxal phosphate-dependent transferase, major region, subdomain 2; Pyridoxal phosphate-dependent transferase; Pyridoxal phosphate-dependent transferase, major region, subdomain 1;	Energy;Protein with binding function or cofactor requirement;Metabolism	[E]	KOG0258	Alanine aminotransferase
J4KQK7	Histidinol-phosphate aminotransferase	BBA_01339	1.351	0.3439	1.946	0.053808	1.099	0.2685	1.19	0.199776	cyto	cellular aromatic compound metabolic process; organic acid biosynthetic process; imidazole-containing compound metabolic process; biosynthetic process; histidine biosynthetic process; organonitrogen compound biosynthetic process; cellular metabolic process; organic substance metabolic process; metabolic process; cellular amino acid metabolic process; heterocycle metabolic process; aromatic compou…		transferase activity, transferring nitrogenous groups; catalytic activity; binding; ion binding; anion binding; transaminase activity; histidinol-phosphate transaminase activity; transferase activity; cofactor binding; pyridoxal phosphate binding;	K00817	hisC; histidinol-phosphate aminotransferase [EC:2.6.1.9]	cmt00400 Phenylalanine, tyrosine and tryptophan biosynthesis - Cordyceps militaris; cmt00350 Tyrosine metabolism - Cordyceps militaris; cmt00340 Histidine metabolism - Cordyceps militaris; cmt01230 Biosynthesis of amino acids - Cordyceps militaris; cmt01110 Biosynthesis of secondary metabolites - Cordyceps militaris; cmt01100 Metabolic pathways - Cordyceps militaris; cmt00360 Phenylalanine metabo…	IPR015424; IPR004839; IPR015421; IPR015422;	Aminotransferase, class I/classII; Pyridoxal phosphate-dependent transferase, major region, subdomain 2; Pyridoxal phosphate-dependent transferase; Pyridoxal phosphate-dependent transferase, major region, subdomain 1;	Protein with binding function or cofactor requirement;Metabolism	[E]	KOG0633	Histidinol phosphate aminotransferase
J5JK33	Acetylornithine and succinylornithine aminotransferase	BBA_07552	0.806	0.084248	0.724	0.050142	0.887	0.7897	0.941	0.41688	mito	glutamine family amino acid metabolic process; small molecule metabolic process; arginine metabolic process; nitrogen compound metabolic process; primary metabolic process; alpha-amino acid metabolic process; cellular metabolic process; organic substance metabolic process; metabolic process; cellular amino acid metabolic process; single-organism metabolic process; carboxylic acid metabolic proces…		transferase activity, transferring nitrogenous groups; catalytic activity; binding; ion binding; anion binding; transaminase activity; transferase activity; cofactor binding; pyridoxal phosphate binding;	K00818	E2.6.1.11; acetylornithine aminotransferase [EC:2.6.1.11]	cmt00330 Arginine and proline metabolism - Cordyceps militaris; cmt01230 Biosynthesis of amino acids - Cordyceps militaris; cmt01110 Biosynthesis of secondary metabolites - Cordyceps militaris; cmt01100 Metabolic pathways - Cordyceps militaris; cmt01210 2-Oxocarboxylic acid metabolism - Cordyceps militaris;	IPR015424; IPR015421; IPR015422;	Pyridoxal phosphate-dependent transferase, major region, subdomain 2; Pyridoxal phosphate-dependent transferase; Pyridoxal phosphate-dependent transferase, major region, subdomain 1;	Metabolism	[E]	KOG1401	Acetylornithine aminotransferase
J5JLJ2	Ornithine-oxo-acid transaminase	BBA_07026	0.938	0.16049	1.122	0.3458	0.83	0.069426	0.933	0.082946	cyto	metabolic process;		transferase activity, transferring nitrogenous groups; catalytic activity; binding; ion binding; anion binding; transaminase activity; transferase activity; cofactor binding; pyridoxal phosphate binding;	K00819	E2.6.1.13; ornithine--oxo-acid transaminase [EC:2.6.1.13]	cmt00330 Arginine and proline metabolism - Cordyceps militaris; cmt01110 Biosynthesis of secondary metabolites - Cordyceps militaris; cmt01100 Metabolic pathways - Cordyceps militaris;	IPR015424; IPR015421; IPR015422;	Pyridoxal phosphate-dependent transferase, major region, subdomain 2; Pyridoxal phosphate-dependent transferase; Pyridoxal phosphate-dependent transferase, major region, subdomain 1;	Protein with binding function or cofactor requirement;Metabolism	[E]	KOG1402	Ornithine aminotransferase
J5JMH9	Glutamine:fructose-6-phosphate amidotransferase	BBA_04428	1.304	0.00028586	1.096	0.23746	1.181	0.035744	1.351	5.0804e-05	cyto	metabolic process; carbohydrate metabolic process; primary metabolic process; organic substance metabolic process;		carbohydrate binding; transferase activity; catalytic activity; binding;	K00820	glmS; glucosamine--fructose-6-phosphate aminotransferase (isomerizing) [EC:2.6.1.16]	cmt00250 Alanine, aspartate and glutamate metabolism - Cordyceps militaris; cmt00520 Amino sugar and nucleotide sugar metabolism - Cordyceps militaris; cmt01110 Biosynthesis of secondary metabolites - Cordyceps militaris; cmt01100 Metabolic pathways - Cordyceps militaris;	IPR000583; IPR001347; IPR017932;	Sugar isomerase (SIS); Class II glutamine amidotransferase domain; Glutamine amidotransferase type 2 domain;	Biogenesis of cellular components;Energy;Protein with binding function or cofactor requirement;Metabolism	[M]	KOG1268	Glucosamine 6-phosphate synthetases, contain amidotransferase and phosphosugar isomerase domains
J4KPV2	Branched-chain amino acid aminotransferase	BBA_02995	0.962	0.48854	1.235	0.99104	1.058	0.34146	1.088	0.140168	cyto	metabolic process; cellular amino acid metabolic process; single-organism metabolic process; small molecule metabolic process; carboxylic acid metabolic process; nitrogen compound metabolic process; organic acid metabolic process; primary metabolic process; branched-chain amino acid metabolic process; cellular process; cellular metabolic process; oxoacid metabolic process; organic substance metab…		branched-chain-amino-acid transaminase activity; transferase activity, transferring nitrogenous groups; transaminase activity; catalytic activity; transferase activity;	K00826	E2.6.1.42; branched-chain amino acid aminotransferase [EC:2.6.1.42]	cmt00290 Valine, leucine and isoleucine biosynthesis - Cordyceps militaris; cmt00280 Valine, leucine and isoleucine degradation - Cordyceps militaris; cmt01230 Biosynthesis of amino acids - Cordyceps militaris; cmt01110 Biosynthesis of secondary metabolites - Cordyceps militaris; cmt01100 Metabolic pathways - Cordyceps militaris; cmt01210 2-Oxocarboxylic acid metabolism - Cordyceps militaris; cmt…			Protein with binding function or cofactor requirement;Metabolism	[E]	KOG0975	Branched chain aminotransferase BCAT1, pyridoxal phosphate enzymes type IV superfamily
J5JG13	Branched-chain-amino-acid aminotransferase	BBA_06262	1.13	0.132842	1.099	0.084814	1.027	0.3291	1.059	0.0119656	mito	cellular amino acid biosynthetic process; organic acid biosynthetic process; single-organism biosynthetic process; branched-chain amino acid biosynthetic process; small molecule metabolic process; nitrogen compound metabolic process; biosynthetic process; organonitrogen compound biosynthetic process; primary metabolic process; organic substance biosynthetic process; cellular metabolic process; ce…		L-leucine transaminase activity; branched-chain-amino-acid transaminase activity; transferase activity, transferring nitrogenous groups; L-isoleucine transaminase activity; transaminase activity; catalytic activity; transferase activity; L-valine transaminase activity;	K00826	E2.6.1.42; branched-chain amino acid aminotransferase [EC:2.6.1.42]	cmt00290 Valine, leucine and isoleucine biosynthesis - Cordyceps militaris; cmt00280 Valine, leucine and isoleucine degradation - Cordyceps militaris; cmt01230 Biosynthesis of amino acids - Cordyceps militaris; cmt01110 Biosynthesis of secondary metabolites - Cordyceps militaris; cmt01100 Metabolic pathways - Cordyceps militaris; cmt01210 2-Oxocarboxylic acid metabolism - Cordyceps militaris; cmt…			Cell cycle and dna processing;Protein with binding function or cofactor requirement;Metabolism	[E]	KOG0975	Branched chain aminotransferase BCAT1, pyridoxal phosphate enzymes type IV superfamily
J5J8W9	Alanine-glyoxylate aminotransferase	BBA_08288	0.79	0.0175242	1.014	0.68668	1.027	0.82868	1.011	0.41022	cyto	metabolic process;		transferase activity, transferring nitrogenous groups; catalytic activity; binding; ion binding; anion binding; transaminase activity; transferase activity; cofactor binding; pyridoxal phosphate binding;	K00830	AGXT; alanine-glyoxylate transaminase / serine-glyoxylate transaminase / serine-pyruvate transaminase [EC:2.6.1.44 2.6.1.45 2.6.1.51]	cmt00250 Alanine, aspartate and glutamate metabolism - Cordyceps militaris; cmt04146 Peroxisome - Cordyceps militaris; cmt00680 Methane metabolism - Cordyceps militaris; cmt00630 Glyoxylate and dicarboxylate metabolism - Cordyceps militaris; cmt01200 Carbon metabolism - Cordyceps militaris; cmt01110 Biosynthesis of secondary metabolites - Cordyceps militaris; cmt01100 Metabolic pathways - Cordyce…	IPR015424; IPR000192; IPR015421; IPR015422;	Pyridoxal phosphate-dependent transferase, major region, subdomain 2; Pyridoxal phosphate-dependent transferase; Pyridoxal phosphate-dependent transferase, major region, subdomain 1; Aminotransferase class V domain;	Energy;Protein with binding function or cofactor requirement;Metabolism
J4VQF3	Phosphoserine aminotransferase	BBA_10127	0.909	0.073238	1.06	0.89348	0.907	0.028882	1.083	0.028442	cyto	cellular amino acid biosynthetic process; organic acid biosynthetic process; single-organism biosynthetic process; small molecule metabolic process; nitrogen compound metabolic process; biosynthetic process; alpha-amino acid metabolic process; primary metabolic process; organonitrogen compound biosynthetic process; cellular metabolic process; L-serine biosynthetic process; organic substance biosy…		transferase activity, transferring nitrogenous groups; O-phospho-L-serine:2-oxoglutarate aminotransferase activity; catalytic activity; binding; ion binding; anion binding; transaminase activity; transferase activity; cofactor binding; pyridoxal phosphate binding;	K00831	serC; phosphoserine aminotransferase [EC:2.6.1.52]	cmt00750 Vitamin B6 metabolism - Cordyceps militaris; cmt00680 Methane metabolism - Cordyceps militaris; cmt01230 Biosynthesis of amino acids - Cordyceps militaris; cmt01200 Carbon metabolism - Cordyceps militaris; cmt01100 Metabolic pathways - Cordyceps militaris; cmt00260 Glycine, serine and threonine metabolism - Cordyceps militaris;	IPR015424; IPR000192; IPR015421; IPR015422;	Pyridoxal phosphate-dependent transferase, major region, subdomain 2; Pyridoxal phosphate-dependent transferase; Pyridoxal phosphate-dependent transferase, major region, subdomain 1; Aminotransferase class V domain;	Energy;Metabolism	[HE]	KOG2790	Phosphoserine aminotransferase
J5J4F1	Dethiobiotin synthetase	BBA_09473	0.501	0.0106934	0.415	0.0081684	0.905	0.704	0.933	0.51068	cyto	vitamin biosynthetic process; organic acid biosynthetic process; biotin metabolic process; biosynthetic process; organonitrogen compound biosynthetic process; cellular metabolic process; sulfur compound biosynthetic process; organic substance metabolic process; metabolic process; vitamin metabolic process; heterocycle metabolic process; water-soluble vitamin biosynthetic process; monocarboxylic a…		nucleoside phosphate binding; ligase activity; cyclo-ligase activity; pyridoxal phosphate binding; organic cyclic compound binding; heterocyclic compound binding; catalytic activity; ribonucleotide binding; binding; purine ribonucleoside binding; cation binding; anion binding; adenyl ribonucleotide binding; adenyl nucleotide binding; transaminase activity; transferase activity; purine nucleotide …	K00833	bioA; adenosylmethionine-8-amino-7-oxononanoate aminotransferase [EC:2.6.1.62]	cmt00780 Biotin metabolism - Cordyceps militaris; cmt01100 Metabolic pathways - Cordyceps militaris;	IPR015424; IPR027417; IPR015421; IPR015422;	Pyridoxal phosphate-dependent transferase, major region, subdomain 2; Pyridoxal phosphate-dependent transferase; Pyridoxal phosphate-dependent transferase, major region, subdomain 1; P-loop containing nucleoside triphosphate hydrolase;	Protein with binding function or cofactor requirement;Metabolism	[E]	KOG1401	Acetylornithine aminotransferase
J4UHI2	Aromatic amino acid aminotransferase	BBA_08387	1.065	0.112376	1.08	0.6859	0.983	0.93224	1.065	0.4086	nucl	biosynthetic process; metabolic process;		transferase activity, transferring nitrogenous groups; catalytic activity; binding; ion binding; anion binding; transaminase activity; transferase activity; cofactor binding; pyridoxal phosphate binding;	K00838	ARO8; aromatic amino acid aminotransferase I [EC:2.6.1.57 2.6.1.27 2.6.1.5]	cmt00380 Tryptophan metabolism - Cordyceps militaris; cmt00130 Ubiquinone and other terpenoid-quinone biosynthesis - Cordyceps militaris; cmt00400 Phenylalanine, tyrosine and tryptophan biosynthesis - Cordyceps militaris; cmt01210 2-Oxocarboxylic acid metabolism - Cordyceps militaris; cmt00350 Tyrosine metabolism - Cordyceps militaris; cmt00300 Lysine biosynthesis - Cordyceps militaris; cmt01230 …	IPR015424; IPR004839; IPR015421;	Aminotransferase, class I/classII; Pyridoxal phosphate-dependent transferase; Pyridoxal phosphate-dependent transferase, major region, subdomain 1;	Protein with binding function or cofactor requirement;Metabolism	[E]	KOG0634	Aromatic amino acid aminotransferase and related proteins
J5JID8	Hexokinase-like protein	BBA_07976	1.016	0.81146	1.156	0.021272	1.106	0.138284	1.083	0.35686	cyto	monosaccharide catabolic process; single-organism carbohydrate catabolic process; glycolysis; primary metabolic process; carbohydrate metabolic process; cellular metabolic process; carbohydrate catabolic process; organic substance metabolic process; glucose metabolic process; single-organism carbohydrate metabolic process; organic substance catabolic process; metabolic process; glucose catabolic …		ATP binding; nucleoside phosphate binding; phosphotransferase activity, alcohol group as acceptor; nucleoside binding; ion binding; nucleotide binding; organic cyclic compound binding; heterocyclic compound binding; ribonucleoside binding; carbohydrate kinase activity; kinase activity; catalytic activity; ribonucleotide binding; binding; purine ribonucleoside binding; anion binding; purine ribonu…	K00844	HK; hexokinase [EC:2.7.1.1]	cmt00520 Amino sugar and nucleotide sugar metabolism - Cordyceps militaris; cmt01200 Carbon metabolism - Cordyceps militaris; cmt00052 Galactose metabolism - Cordyceps militaris; cmt00500 Starch and sucrose metabolism - Cordyceps militaris; cmt01110 Biosynthesis of secondary metabolites - Cordyceps militaris; cmt00051 Fructose and mannose metabolism - Cordyceps militaris; cmt01100 Metabolic pathw…	IPR022672; IPR022673;	Hexokinase, C-terminal; Hexokinase, N-terminal;	Cell type differentiation;Energy;Metabolism	[G]	KOG1369	Hexokinase
J5JMZ5	Hexokinase-like protein	BBA_06788	0.773	0.55698	0.686	2.9392e-05	0.935	0.08433	0.783	4.9276e-05	cyto	monosaccharide catabolic process; single-organism carbohydrate catabolic process; glycolysis; primary metabolic process; carbohydrate metabolic process; cellular metabolic process; carbohydrate catabolic process; organic substance metabolic process; glucose metabolic process; single-organism carbohydrate metabolic process; organic substance catabolic process; metabolic process; glucose catabolic …		ATP binding; nucleoside phosphate binding; phosphotransferase activity, alcohol group as acceptor; nucleoside binding; ion binding; nucleotide binding; organic cyclic compound binding; heterocyclic compound binding; ribonucleoside binding; carbohydrate kinase activity; kinase activity; catalytic activity; ribonucleotide binding; binding; purine ribonucleoside binding; anion binding; purine ribonu…	K00844	HK; hexokinase [EC:2.7.1.1]	cmt00520 Amino sugar and nucleotide sugar metabolism - Cordyceps militaris; cmt01200 Carbon metabolism - Cordyceps militaris; cmt00052 Galactose metabolism - Cordyceps militaris; cmt00500 Starch and sucrose metabolism - Cordyceps militaris; cmt01110 Biosynthesis of secondary metabolites - Cordyceps militaris; cmt00051 Fructose and mannose metabolism - Cordyceps militaris; cmt01100 Metabolic pathw…	IPR022672; IPR022673;	Hexokinase, C-terminal; Hexokinase, N-terminal;	Cell type differentiation;Energy;Metabolism	[G]	KOG1369	Hexokinase
J5JRB6	Hexokinase-like protein	BBA_05632	0.555	0.04438	0.777	0.36298	0.507	0.0193452	0.526	0.199648	mito	monosaccharide catabolic process; single-organism carbohydrate catabolic process; glycolysis; primary metabolic process; carbohydrate metabolic process; cellular metabolic process; carbohydrate catabolic process; organic substance metabolic process; glucose metabolic process; single-organism carbohydrate metabolic process; organic substance catabolic process; metabolic process; glucose catabolic …		ATP binding; nucleoside phosphate binding; phosphotransferase activity, alcohol group as acceptor; nucleoside binding; ion binding; nucleotide binding; organic cyclic compound binding; heterocyclic compound binding; ribonucleoside binding; kinase activity; catalytic activity; ribonucleotide binding; binding; purine ribonucleoside binding; anion binding; purine ribonucleotide binding; adenyl ribon…	K00844	HK; hexokinase [EC:2.7.1.1]	cmt00520 Amino sugar and nucleotide sugar metabolism - Cordyceps militaris; cmt01200 Carbon metabolism - Cordyceps militaris; cmt00052 Galactose metabolism - Cordyceps militaris; cmt00500 Starch and sucrose metabolism - Cordyceps militaris; cmt01110 Biosynthesis of secondary metabolites - Cordyceps militaris; cmt00051 Fructose and mannose metabolism - Cordyceps militaris; cmt01100 Metabolic pathw…	IPR022672; IPR022673;	Hexokinase, C-terminal; Hexokinase, N-terminal;	Energy;Protein with binding function or cofactor requirement;Metabolism	[G]	KOG1369	Hexokinase
J4VVA1	Galactokinase-like protein	BBA_08616	0.759	0.000109664	1.015	0.89822	0.962	0.49596	0.877	0.0038678	cyto	phosphorylation; carbohydrate metabolic process; primary metabolic process; cellular metabolic process; phosphate-containing compound metabolic process; organic substance metabolic process; single-organism carbohydrate metabolic process; metabolic process; cellular carbohydrate metabolic process; phosphorus metabolic process; carbohydrate phosphorylation; monosaccharide metabolic process; cellula…	intracellular part; cell; cell part; intracellular; cytoplasm;	ATP binding; nucleoside phosphate binding; phosphotransferase activity, alcohol group as acceptor; nucleoside binding; ion binding; nucleotide binding; organic cyclic compound binding; heterocyclic compound binding; ribonucleoside binding; carbohydrate kinase activity; kinase activity; catalytic activity; ribonucleotide binding; binding; purine ribonucleoside binding; anion binding; purine ribonu…	K00849	galK; galactokinase [EC:2.7.1.6]	cmt00520 Amino sugar and nucleotide sugar metabolism - Cordyceps militaris; cmt01110 Biosynthesis of secondary metabolites - Cordyceps militaris; cmt00052 Galactose metabolism - Cordyceps militaris; cmt01100 Metabolic pathways - Cordyceps militaris;	IPR019539; IPR020568; IPR006204; IPR014721; IPR013750;	GHMP kinase, C-terminal domain; Ribosomal protein S5 domain 2-type fold; GHMP kinase N-terminal domain; Ribosomal protein S5 domain 2-type fold, subgroup; Galactokinase galactose-binding domain;	cell rescue, defense and virulence;Transcription;Protein with binding function or cofactor requirement;Metabolism	[G]	KOG0631	Galactokinase
J5JLS5	6-phosphofructokinase	BBA_04751	1.232	0.020826	0.963	0.43256	1.033	0.26564	1.107	0.0188762	cyto	monosaccharide catabolic process; single-organism carbohydrate catabolic process; glycolysis; fructose 6-phosphate metabolic process; carbohydrate metabolic process; primary metabolic process; cellular metabolic process; phosphate-containing compound metabolic process; carbohydrate catabolic process; organic substance metabolic process; glucose metabolic process; organic substance catabolic proce…	cell part; intracellular; 6-phosphofructokinase complex; cytoplasm; macromolecular complex; intracellular part; cytosolic part; protein complex; cell; cytosol; cytoplasmic part;	6-phosphofructokinase activity; ATP binding; nucleoside phosphate binding; phosphotransferase activity, alcohol group as acceptor; nucleoside binding; ion binding; nucleotide binding; organic cyclic compound binding; heterocyclic compound binding; ribonucleoside binding; carbohydrate kinase activity; kinase activity; ribonucleotide binding; catalytic activity; binding; purine ribonucleoside bindi…	K00850	pfkA; 6-phosphofructokinase 1 [EC:2.7.1.11]	cmt00680 Methane metabolism - Cordyceps militaris; cmt01200 Carbon metabolism - Cordyceps militaris; cmt00052 Galactose metabolism - Cordyceps militaris; cmt01230 Biosynthesis of amino acids - Cordyceps militaris; cmt01110 Biosynthesis of secondary metabolites - Cordyceps militaris; cmt00051 Fructose and mannose metabolism - Cordyceps militaris; cmt01100 Metabolic pathways - Cordyceps militaris; …	IPR000023;	Phosphofructokinase domain;	Energy;Protein with binding function or cofactor requirement;Metabolism	[G]	KOG2440	Pyrophosphate-dependent phosphofructo-1-kinase
J5JYW8	Thermoresistant glucokinase family carbohydrate kinase	BBA_01578	1.13	0.53922	1.208	0.3344	1.267	0.23746	1.196	0.54238	cyto	metabolic process; carbohydrate metabolic process; primary metabolic process; organic substance metabolic process;		kinase activity; catalytic activity; transferase activity; transferase activity, transferring phosphorus-containing groups;	K00851	E2.7.1.12; gluconokinase [EC:2.7.1.12]	cmt01200 Carbon metabolism - Cordyceps militaris; cmt01110 Biosynthesis of secondary metabolites - Cordyceps militaris; cmt01100 Metabolic pathways - Cordyceps militaris; cmt00030 Pentose phosphate pathway - Cordyceps militaris;	IPR027417;	P-loop containing nucleoside triphosphate hydrolase;		[G]	KOG3354	Gluconate kinase
J5K621	Ribokinase, bacterial	BBA_01496	0.697	0.003452	1.045	0.49868	0.898	0.199164	0.786	0.045902	extr	single-organism carbohydrate metabolic process; metabolic process; monosaccharide metabolic process; primary metabolic process; carbohydrate metabolic process; D-ribose metabolic process; pentose metabolic process; organic substance metabolic process;		carbohydrate kinase activity; kinase activity; ribokinase activity; phosphotransferase activity, alcohol group as acceptor; catalytic activity; transferase activity; transferase activity, transferring phosphorus-containing groups;	K00852	rbsK; ribokinase [EC:2.7.1.15]	cmt00030 Pentose phosphate pathway - Cordyceps militaris;	IPR011611;	Carbohydrate kinase PfkB;	Energy;Protein with binding function or cofactor requirement;Metabolism	[G]	KOG2855	Ribokinase
J4W9D6	Adenosine kinase	BBA_04078	0.95	0.130366	1.144	0.120088	0.94	0.16449	0.867	0.0067702	cyto	nucleoside metabolic process; purine nucleoside metabolic process; purine ribonucleoside monophosphate metabolic process; nucleotide metabolic process; purine ribonucleoside biosynthetic process; nucleoside biosynthetic process; biosynthetic process; nucleoside salvage; ribonucleoside monophosphate biosynthetic process; cellular metabolic process; phosphate-containing compound metabolic process; …		kinase activity; nucleoside kinase activity; phosphotransferase activity, alcohol group as acceptor; catalytic activity; nucleobase-containing compound kinase activity; transferase activity; adenosine kinase activity; transferase activity, transferring phosphorus-containing groups;	K00856	E2.7.1.20; adenosine kinase [EC:2.7.1.20]	cmt00230 Purine metabolism - Cordyceps militaris; cmt01100 Metabolic pathways - Cordyceps militaris;	IPR011611;	Carbohydrate kinase PfkB;	Protein with binding function or cofactor requirement;Metabolism	[G]	KOG2854	Possible pfkB family carbohydrate kinase
J4KLW9	Dephospho-CoA kinase	BBA_08139									mito	cofactor biosynthetic process; nucleoside metabolic process; purine nucleoside metabolic process; nucleotide metabolic process; purine ribonucleoside biosynthetic process; nucleoside biosynthetic process; biosynthetic process; cellular metabolic process; phosphate-containing compound metabolic process; ribose phosphate biosynthetic process; metabolic process; carbohydrate derivative biosynthetic …		ATP binding; nucleoside phosphate binding; phosphotransferase activity, alcohol group as acceptor; nucleoside binding; ion binding; nucleotide binding; organic cyclic compound binding; heterocyclic compound binding; ribonucleoside binding; kinase activity; catalytic activity; ribonucleotide binding; binding; purine ribonucleoside binding; anion binding; purine ribonucleotide binding; adenyl ribon…	K00859	coaE; dephospho-CoA kinase [EC:2.7.1.24]	cmt01100 Metabolic pathways - Cordyceps militaris; cmt00770 Pantothenate and CoA biosynthesis - Cordyceps militaris;	IPR027417;	P-loop containing nucleoside triphosphate hydrolase;	Protein with binding function or cofactor requirement;Metabolism	[H]	KOG3220	Similar to bacterial dephospho-CoA kinase
J5JDE1	Adenylyl-sulfate kinase	BBA_06973	1.462	0.70918	0.932	0.75066	1.46	0.18233	1.011	0.95898	mito	sulfate assimilation; sulfur compound metabolic process; metabolic process; biosynthetic process; hydrogen sulfide biosynthetic process; cellular process; cellular metabolic process; sulfur compound biosynthetic process; cellular biosynthetic process; hydrogen sulfide metabolic process;		ATP binding; nucleoside phosphate binding; phosphotransferase activity, alcohol group as acceptor; nucleoside binding; ion binding; nucleotide binding; organic cyclic compound binding; heterocyclic compound binding; ribonucleoside binding; kinase activity; adenylylsulfate kinase activity; catalytic activity; ribonucleotide binding; binding; purine ribonucleoside binding; anion binding; purine rib…	K00860	cysC; adenylylsulfate kinase [EC:2.7.1.25]	cmt00920 Sulfur metabolism - Cordyceps militaris; cmt00230 Purine metabolism - Cordyceps militaris; cmt01100 Metabolic pathways - Cordyceps militaris;	IPR027417;	P-loop containing nucleoside triphosphate hydrolase;	Protein with binding function or cofactor requirement;Metabolism	[P]	KOG0635	Adenosine 5'-phosphosulfate kinase
J5JPP3	Riboflavin kinase	BBA_03657									cyto	vitamin biosynthetic process; heterocycle biosynthetic process; single-organism biosynthetic process; riboflavin biosynthetic process; small molecule metabolic process; organic cyclic compound metabolic process; nitrogen compound metabolic process; biosynthetic process; flavin-containing compound biosynthetic process; organonitrogen compound biosynthetic process; cellular metabolic process; organ…		kinase activity; phosphotransferase activity, alcohol group as acceptor; riboflavin kinase activity; catalytic activity; transferase activity; transferase activity, transferring phosphorus-containing groups;	K00861	RFK; riboflavin kinase [EC:2.7.1.26]	cmt00740 Riboflavin metabolism - Cordyceps militaris; cmt01100 Metabolic pathways - Cordyceps militaris;	IPR023465; IPR015865;	Riboflavin kinase domain, bacterial/eukaryotic; Riboflavin kinase domain;	Protein with binding function or cofactor requirement;Metabolism	[H]	KOG3110	Riboflavin kinase
J4KNN2	Dihydroxyacetone kinase	BBA_04970	1.332	0.000147874	0.991	0.44212	1.337	0.38746	1.536	0.00109256	mito	alditol metabolic process; metabolic process; organic hydroxy compound metabolic process; cellular carbohydrate metabolic process; single-organism metabolic process; alcohol metabolic process; small molecule metabolic process; glycerol metabolic process; primary metabolic process; carbohydrate metabolic process; polyol metabolic process; cellular metabolic process; cellular process; organic subst…		ATP binding; nucleoside phosphate binding; phosphotransferase activity, alcohol group as acceptor; glycerone kinase activity; nucleoside binding; ion binding; nucleotide binding; organic cyclic compound binding; heterocyclic compound binding; ribonucleoside binding; kinase activity; catalytic activity; ribonucleotide binding; binding; purine ribonucleoside binding; anion binding; purine ribonucle…	K00863	E2.7.1.29; dihydroxyacetone kinase [EC:2.7.1.29]	cmt00680 Methane metabolism - Cordyceps militaris; cmt00561 Glycerolipid metabolism - Cordyceps militaris; cmt01200 Carbon metabolism - Cordyceps militaris; cmt01100 Metabolic pathways - Cordyceps militaris;	IPR004007; IPR004006;	Dak kinase; DhaL domain;	cell rescue, defense and virulence;Protein with binding function or cofactor requirement;Metabolism	[G]	KOG2426	Dihydroxyacetone kinase/glycerone kinase
J4KQ40	Dihydroxyacetone kinase	BBA_02541	0.747	0.132702	0.917	0.141462	0.943	0.54594	0.754	0.030262	mito	alditol metabolic process; metabolic process; organic hydroxy compound metabolic process; cellular carbohydrate metabolic process; single-organism metabolic process; alcohol metabolic process; small molecule metabolic process; glycerol metabolic process; primary metabolic process; carbohydrate metabolic process; polyol metabolic process; cellular metabolic process; cellular process; organic subst…		ATP binding; nucleoside phosphate binding; phosphotransferase activity, alcohol group as acceptor; glycerone kinase activity; nucleoside binding; ion binding; nucleotide binding; organic cyclic compound binding; heterocyclic compound binding; ribonucleoside binding; kinase activity; catalytic activity; ribonucleotide binding; binding; purine ribonucleoside binding; anion binding; purine ribonucle…	K00863	E2.7.1.29; dihydroxyacetone kinase [EC:2.7.1.29]	cmt00680 Methane metabolism - Cordyceps militaris; cmt00561 Glycerolipid metabolism - Cordyceps militaris; cmt01200 Carbon metabolism - Cordyceps militaris; cmt01100 Metabolic pathways - Cordyceps militaris;	IPR004007; IPR004006;	Dak kinase; DhaL domain;	cell rescue, defense and virulence;Protein with binding function or cofactor requirement;Metabolism	[G]	KOG2426	Dihydroxyacetone kinase/glycerone kinase
J5JU53	Glycerol kinase	BBA_05052	0.561	1.35462e-06	0.927	0.47664	0.963	0.049972	1.098	0.0771	cyto	metabolic process; phosphorus metabolic process; alditol phosphate metabolic process; carbohydrate derivative metabolic process; organophosphate metabolic process; glycerol-3-phosphate metabolic process; carbohydrate metabolic process; primary metabolic process; cellular metabolic process; cellular process; phosphate-containing compound metabolic process; organic substance metabolic process;		glycerol kinase activity; kinase activity; phosphotransferase activity, alcohol group as acceptor; catalytic activity; transferase activity; transferase activity, transferring phosphorus-containing groups;	K00864	glpK; glycerol kinase [EC:2.7.1.30]	cmt00561 Glycerolipid metabolism - Cordyceps militaris; cmt01100 Metabolic pathways - Cordyceps militaris;	IPR018484; IPR018485;	Carbohydrate kinase, FGGY, C-terminal; Carbohydrate kinase, FGGY, N-terminal;	Protein with binding function or cofactor requirement;Metabolism	[G]	KOG2517	Ribulose kinase and related carbohydrate kinases
J5JJM8	Choline kinase	BBA_05567	1.003	0.78284	1.054	0.21164	0.978	0.83318	1.044	0.3767	nucl	glycerolipid metabolic process; phospholipid biosynthetic process; biosynthetic process; cellular lipid metabolic process; primary metabolic process; organic substance biosynthetic process; cellular metabolic process; cellular biosynthetic process; phosphate-containing compound metabolic process; organic substance metabolic process; lipid biosynthetic process; glycerolipid biosynthetic process; o…		kinase activity; phosphotransferase activity, alcohol group as acceptor; catalytic activity; transferase activity; transferase activity, transferring phosphorus-containing groups;	K00866	CKI1; choline kinase [EC:2.7.1.32]	cmt00564 Glycerophospholipid metabolism - Cordyceps militaris; cmt01100 Metabolic pathways - Cordyceps militaris;	IPR007521; IPR011009;	Choline kinase, N-terminal; Protein kinase-like domain;	Metabolism	[M]	KOG2686	Choline kinase
J5K9A2	Pyridoxal kinase	BBA_00351	0.829	0.00815	1.06	0.104752	1.064	0.102784	1.105	0.048516	cyto	cofactor biosynthetic process; pyridoxal 5'-phosphate salvage; pyridoxal phosphate metabolic process; biosynthetic process; coenzyme metabolic process; organic substance biosynthetic process; cellular metabolic process; phosphate-containing compound metabolic process; cellular biosynthetic process; cofactor metabolic process; organic substance metabolic process; organophosphate biosynthetic proce…		pyridoxal kinase activity; kinase activity; phosphotransferase activity, alcohol group as acceptor; catalytic activity; transferase activity; transferase activity, transferring phosphorus-containing groups;	K00868	pdxK; pyridoxine kinase [EC:2.7.1.35]	cmt00750 Vitamin B6 metabolism - Cordyceps militaris; cmt01100 Metabolic pathways - Cordyceps militaris;	IPR013749;	Pyridoxamine kinase/Phosphomethylpyrimidine kinase;	Cell type differentiation;Protein with binding function or cofactor requirement;Metabolism	[H]	KOG2599	Pyridoxal/pyridoxine/pyridoxamine kinase
J4VV02	Homoserine kinase	BBA_08722	1.458	0.85826	1.261	0.28176	1.138	0.47994	1.282	0.195992	cyto	regulation of cellular process; single organism signaling; cellular response to stimulus; intracellular signal transduction; small molecule metabolic process; aspartate family amino acid metabolic process; single-organism cellular process; nitrogen compound metabolic process; single-organism process; small GTPase mediated signal transduction; alpha-amino acid metabolic process; primary metabolic …	cell; intracellular; cell part;	ATP binding; homoserine kinase activity; nucleoside phosphate binding; phosphotransferase activity, alcohol group as acceptor; nucleoside binding; ion binding; nucleotide binding; organic cyclic compound binding; heterocyclic compound binding; ribonucleoside binding; kinase activity; catalytic activity; ribonucleotide binding; binding; purine ribonucleoside binding; amino acid kinase activity; pu…	K00872	thrB1; homoserine kinase [EC:2.7.1.39]	cmt01230 Biosynthesis of amino acids - Cordyceps militaris; cmt01100 Metabolic pathways - Cordyceps militaris; cmt00260 Glycine, serine and threonine metabolism - Cordyceps militaris;	IPR020568; IPR027417; IPR006204; IPR014721; IPR013750;	GHMP kinase, C-terminal domain; Ribosomal protein S5 domain 2-type fold; GHMP kinase N-terminal domain; Ribosomal protein S5 domain 2-type fold, subgroup; P-loop containing nucleoside triphosphate hydrolase;	Biogenesis of cellular components;Cellular communication/signal transduction mechanism;Protein with binding function or cofactor requirement;Metabolism	[E]	KOG1537	Homoserine kinase
J5K3K3	Pyruvate kinase	BBA_00543	0.905	0.0008189	0.972	0.89514	1.124	0.00014359	0.971	0.61712	mito	monosaccharide catabolic process; single-organism carbohydrate catabolic process; glycolysis; primary metabolic process; carbohydrate metabolic process; cellular metabolic process; carbohydrate catabolic process; organic substance metabolic process; glucose metabolic process; single-organism carbohydrate metabolic process; organic substance catabolic process; metabolic process; glucose catabolic …		magnesium ion binding; pyruvate kinase activity; kinase activity; phosphotransferase activity, alcohol group as acceptor; catalytic activity; binding; ion binding; potassium ion binding; metal ion binding; cation binding; alkali metal ion binding; transferase activity; transferase activity, transferring phosphorus-containing groups;	K00873	PK; pyruvate kinase [EC:2.7.1.40]	cmt01230 Biosynthesis of amino acids - Cordyceps militaris; cmt00620 Pyruvate metabolism - Cordyceps militaris; cmt01200 Carbon metabolism - Cordyceps militaris; cmt01110 Biosynthesis of secondary metabolites - Cordyceps militaris; cmt00230 Purine metabolism - Cordyceps militaris; cmt01100 Metabolic pathways - Cordyceps militaris; cmt00010 Glycolysis / Gluconeogenesis - Cordyceps militaris;	IPR011037; IPR015794; IPR015813; IPR015806; IPR015795; IPR015793;	Pyruvate kinase, C-terminal; Pyruvate kinase-like, insert domain; Pyruvate kinase, barrel; Pyruvate kinase, alpha/beta; Pyruvate kinase, beta-barrel insert domain; Pyruvate/Phosphoenolpyruvate kinase-like domain;	Energy;Protein with binding function or cofactor requirement;Metabolism	[G]	KOG2323	Pyruvate kinase
J4WAL9	Phosphomethylpyrimidine kinase	BBA_03764	0.992	0.46832	0.872	0.095982	1.018	0.2846	1.086	0.57026	cyto	sulfur compound metabolic process; cellular aromatic compound metabolic process; small molecule metabolic process; organic cyclic compound metabolic process; nitrogen compound metabolic process; thiamine metabolic process; cellular metabolic process; organic substance metabolic process; metabolic process; vitamin metabolic process; heterocycle metabolic process; single-organism metabolic process;…		kinase activity; catalytic activity; thiaminase activity; hydrolase activity; transferase activity; hydrolase activity, acting on carbon-nitrogen (but not peptide) bonds; transferase activity, transferring phosphorus-containing groups;	K00877	THI20; hydroxymethylpyrimidine/phosphomethylpyrimidine kinase [EC:2.7.1.49 2.7.4.7]	cmt00730 Thiamine metabolism - Cordyceps militaris; cmt01100 Metabolic pathways - Cordyceps militaris;	IPR016084; IPR004305; IPR013749;	Thiaminase-2/PQQC; Pyridoxamine kinase/Phosphomethylpyrimidine kinase; Haem oxygenase-like, multi-helical;	Transcription;Metabolism	[HK]	KOG2598	Phosphomethylpyrimidine kinase
J4KQD6	Phosphatidylinositol 3	BBA_02054	1.344	0.02637	0.853	0.024972	0.984	0.76616	1.001	0.61604	nucl	regulation of cellular process; single organism signaling; phosphorylation; glycerolipid metabolic process; phosphatidylinositol phosphorylation; single-organism process; cellular lipid metabolic process; response to stimulus; cellular metabolic process; phosphate-containing compound metabolic process; organic substance metabolic process; inositol lipid-mediated signaling; metabolic process; sign…		kinase activity; phosphotransferase activity, alcohol group as acceptor; catalytic activity; transferase activity; binding; transferase activity, transferring phosphorus-containing groups;	K00888	PI4K; phosphatidylinositol 4-kinase [EC:2.7.1.67]	cmt00562 Inositol phosphate metabolism - Cordyceps militaris; cmt04070 Phosphatidylinositol signaling system - Cordyceps militaris; cmt01100 Metabolic pathways - Cordyceps militaris;	IPR000403; IPR001263; IPR016024; IPR011009;	Phosphoinositide 3-kinase, accessory (PIK) domain; Armadillo-type fold; Phosphatidylinositol 3-/4-kinase, catalytic domain; Protein kinase-like domain;	Biogenesis of cellular components;Cell cycle and dna processing;Cellular communication/signal transduction mechanism;protein fate;Cell type differentiation;Metabolism	[T]	KOG0902	Phosphatidylinositol 4-kinase
J4KNC6	Choline/ethanolamine kinase	BBA_05800	1.236	0.182816	1.316	0.00139974	0.835	0.070364	1.264	0.00027024	cyto_nucl	glycerolipid metabolic process; phospholipid biosynthetic process; biosynthetic process; cellular lipid metabolic process; primary metabolic process; organic substance biosynthetic process; cellular metabolic process; cellular biosynthetic process; phosphate-containing compound metabolic process; organic substance metabolic process; lipid biosynthetic process; glycerolipid biosynthetic process; o…		kinase activity; catalytic activity; transferase activity; transferase activity, transferring phosphorus-containing groups;	K00894	ETNK; ethanolamine kinase [EC:2.7.1.82]	cmt00564 Glycerophospholipid metabolism - Cordyceps militaris; cmt01100 Metabolic pathways - Cordyceps militaris;	IPR011009;	Protein kinase-like domain;	Energy;Protein with binding function or cofactor requirement;Metabolism	[I]	KOG4720	Ethanolamine kinase
J5K449	Pyruvate dehydrogenase kinase isoform 2, mitochondrial	BBA_01851									nucl	phosphorylation; metabolic process; cellular metabolic process; phosphorus metabolic process; cellular process; phosphate-containing compound metabolic process;		ATP binding; nucleoside phosphate binding; nucleoside binding; ion binding; nucleotide binding; organic cyclic compound binding; heterocyclic compound binding; ribonucleoside binding; kinase activity; catalytic activity; ribonucleotide binding; binding; purine ribonucleoside binding; anion binding; purine ribonucleotide binding; adenyl ribonucleotide binding; purine nucleoside binding; adenyl nuc…	K00898			IPR005467; IPR003594; IPR018955; IPR004358;	Histidine kinase-like ATPase, C-terminal domain; Branched-chain alpha-ketoacid dehydrogenase kinase/Pyruvate dehydrogenase kinase, N-terminal; Signal transduction histidine kinase, core; Signal transduction histidine kinase-related protein, C-terminal;	Regulation of metabolism and protein function;protein fate;Energy;Protein with binding function or cofactor requirement;Metabolism	[T]	KOG0787	Dehydrogenase kinase
J4UM52	Phosphatidylinositol-4-phosphate 5-Kinase	BBA_05238									nucl	glycerolipid metabolic process; establishment of protein localization to organelle; protein import; phosphatidylinositol phosphorylation; mitochondrial transport; single-organism process; cellular lipid metabolic process; cellular metabolic process; phosphate-containing compound metabolic process; protein transport; establishment of localization; protein targeting; metabolic process; establishmen…	membrane; endoplasmic reticulum; outer membrane; nuclear outer membrane-endoplasmic reticulum membrane network; organelle membrane; cytoplasm; macromolecular complex; intracellular part; cell; mitochondrial membrane part; organelle part; mitochondrial envelope; membrane part; cell part; intracellular; organelle outer membrane; membrane-bounded organelle; ER-mitochondrion membrane contact site; en…	phosphatidylinositol phosphate kinase activity; ATP binding; nucleoside phosphate binding; phosphotransferase activity, alcohol group as acceptor; nucleoside binding; ion binding; nucleotide binding; organic cyclic compound binding; heterocyclic compound binding; ribonucleoside binding; kinase activity; catalytic activity; ribonucleotide binding; binding; purine ribonucleoside binding; metal ion …	K00921	PIKFYVE; 1-phosphatidylinositol-3-phosphate 5-kinase [EC:2.7.1.150]	cmt00562 Inositol phosphate metabolism - Cordyceps militaris; cmt04070 Phosphatidylinositol signaling system - Cordyceps militaris; cmt04145 Phagosome - Cordyceps militaris;	IPR027483; IPR027409; IPR027484; IPR000306; IPR017455; IPR013083; IPR011011; IPR002498;	Phosphatidylinositol-4-phosphate 5-kinase, C-terminal; Phosphatidylinositol-4-phosphate 5-kinase, N-terminal domain; Zinc finger, FYVE-related; Zinc finger, FYVE/PHD-type; GroEL-like apical domain; FYVE zinc finger; Phosphatidylinositol-4-phosphate 5-kinase, core; Zinc finger, RING/FYVE/PHD-type;	Biogenesis of cellular components;cell rescue, defense and virulence;Cellular communication/signal transduction mechanism;protein fate;Protein with binding function or cofactor requirement;Metabolism	[T]	KOG0230	Phosphatidylinositol-4-phosphate 5-kinase and related FYVE finger-containing proteins
J4UJ04	Phosphoglycerate kinase	BBA_07326	0.845	0.00025712	1.068	0.57108	0.955	0.129978	0.838	1.248e-05	cyto	monosaccharide catabolic process; single-organism carbohydrate catabolic process; glycolysis; primary metabolic process; carbohydrate metabolic process; cellular metabolic process; carbohydrate catabolic process; organic substance metabolic process; glucose metabolic process; single-organism carbohydrate metabolic process; organic substance catabolic process; metabolic process; glucose catabolic …		phosphotransferase activity, carboxyl group as acceptor; kinase activity; catalytic activity; transferase activity; phosphoglycerate kinase activity; transferase activity, transferring phosphorus-containing groups;	K00927	PGK; phosphoglycerate kinase [EC:2.7.2.3]	cmt01230 Biosynthesis of amino acids - Cordyceps militaris; cmt01200 Carbon metabolism - Cordyceps militaris; cmt01110 Biosynthesis of secondary metabolites - Cordyceps militaris; cmt01100 Metabolic pathways - Cordyceps militaris; cmt00010 Glycolysis / Gluconeogenesis - Cordyceps militaris;	IPR015824; IPR015901;	Phosphoglycerate kinase, N-terminal; Phosphoglycerate kinase, C-terminal;		[G]	KOG1367	3-phosphoglycerate kinase
J5JL01	Aspartokinase	BBA_07185									cyto	dicarboxylic acid metabolic process; organic acid biosynthetic process; aspartate family amino acid metabolic process; biosynthetic process; organonitrogen compound biosynthetic process; cellular metabolic process; organic substance metabolic process; metabolic process; cellular amino acid metabolic process; lysine biosynthetic process; threonine biosynthetic process; alpha-amino acid biosyntheti…		phosphotransferase activity, carboxyl group as acceptor; amino acid binding; carboxylic acid binding; kinase activity; catalytic activity; binding; ion binding; amino acid kinase activity; aspartate kinase activity; anion binding; transferase activity; transferase activity, transferring phosphorus-containing groups;	K00928	lysC; aspartate kinase [EC:2.7.2.4]	cmt00300 Lysine biosynthesis - Cordyceps militaris; cmt00270 Cysteine and methionine metabolism - Cordyceps militaris; cmt01230 Biosynthesis of amino acids - Cordyceps militaris; cmt01110 Biosynthesis of secondary metabolites - Cordyceps militaris; cmt01100 Metabolic pathways - Cordyceps militaris; cmt01210 2-Oxocarboxylic acid metabolism - Cordyceps militaris; cmt00260 Glycine, serine and threon…	IPR001048; IPR002912; IPR001341;	Aspartate/glutamate/uridylate kinase; Aspartate kinase domain; ACT domain;	Cellular communication/signal transduction mechanism;Metabolism	[E]	KOG0456	Aspartate kinase
J5JX28	Glutamate 5-kinase	BBA_04139	1.052	0.20352	1.03	0.39022	1.736	1.90796e-05	1.314	0.00156716	cyto	organic acid biosynthetic process; biosynthetic process; organonitrogen compound biosynthetic process; cellular metabolic process; glutamine family amino acid biosynthetic process; organic substance metabolic process; metabolic process; cellular amino acid metabolic process; heterocycle metabolic process; alpha-amino acid biosynthetic process; proline metabolic process; cellular process; proline …	intracellular part; cell; cell part; intracellular; cytoplasm;	phosphotransferase activity, carboxyl group as acceptor; organic cyclic compound binding; heterocyclic compound binding; RNA binding; kinase activity; catalytic activity; binding; nucleic acid binding; amino acid kinase activity; transferase activity; glutamate 5-kinase activity; transferase activity, transferring phosphorus-containing groups;	K00931	proB; glutamate 5-kinase [EC:2.7.2.11]	cmt00330 Arginine and proline metabolism - Cordyceps militaris; cmt00332 Carbapenem biosynthesis - Cordyceps militaris; cmt01230 Biosynthesis of amino acids - Cordyceps militaris; cmt01100 Metabolic pathways - Cordyceps militaris;	IPR015947; IPR001048; IPR002478;	Aspartate/glutamate/uridylate kinase; PUA domain; PUA-like domain;	Metabolism	[E]	KOG1154	Gamma-glutamyl kinase
J4UU69	Phosphomevalonate kinase	BBA_01457	1.022	0.21066	1.103	0.043602	1.031	0.36632	1.053	0.110334	extr			ATP binding; nucleoside phosphate binding; nucleoside binding; ion binding; nucleotide binding; organic cyclic compound binding; heterocyclic compound binding; ribonucleoside binding; kinase activity; catalytic activity; ribonucleotide binding; binding; purine ribonucleoside binding; anion binding; purine ribonucleotide binding; adenyl ribonucleotide binding; purine nucleoside binding; adenyl nuc…	K00938	E2.7.4.2; phosphomevalonate kinase [EC:2.7.4.2]	cmt00900 Terpenoid backbone biosynthesis - Cordyceps militaris; cmt01110 Biosynthesis of secondary metabolites - Cordyceps militaris; cmt01100 Metabolic pathways - Cordyceps militaris;	IPR020568; IPR006204; IPR014721; IPR013750;	GHMP kinase, C-terminal domain; Ribosomal protein S5 domain 2-type fold; GHMP kinase N-terminal domain; Ribosomal protein S5 domain 2-type fold, subgroup;	Protein with binding function or cofactor requirement;Metabolism	[I]	KOG4519	Phosphomevalonate kinase
J4UFL7	Adenylate kinase	BBA_09702									mito	metabolic process; cellular aromatic compound metabolic process; heterocycle metabolic process; nucleobase-containing compound metabolic process; organic cyclic compound metabolic process; nitrogen compound metabolic process; cellular nitrogen compound metabolic process; primary metabolic process; cellular process; cellular metabolic process; organic substance metabolic process;	organelle; intracellular membrane-bounded organelle; intracellular organelle; cell part; intracellular; cytoplasm; intracellular part; membrane-bounded organelle; cell; mitochondrion; cytoplasmic part;	ATP binding; nucleoside phosphate binding; adenylate kinase activity; nucleobase-containing compound kinase activity; nucleoside binding; ion binding; nucleotide binding; phosphotransferase activity, phosphate group as acceptor; nucleotide kinase activity; organic cyclic compound binding; heterocyclic compound binding; ribonucleoside binding; kinase activity; catalytic activity; ribonucleotide bi…	K00939	adk; adenylate kinase [EC:2.7.4.3]	cmt01110 Biosynthesis of secondary metabolites - Cordyceps militaris; cmt00230 Purine metabolism - Cordyceps militaris; cmt01100 Metabolic pathways - Cordyceps militaris;	IPR007862; IPR027417;	Adenylate kinase, active site lid domain; P-loop containing nucleoside triphosphate hydrolase;	Cell cycle and dna processing;Cell fate;Protein with binding function or cofactor requirement;Metabolism	[F]	KOG3078	Adenylate kinase
J4UTT8	Putative adenylate kinase	BBA_02307	0.941	0.09395	0.894	0.09157	1.462	1.54846e-06	0.989	0.82638	cyto	nucleoside metabolic process; purine nucleoside metabolic process; purine nucleoside diphosphate biosynthetic process; ADP metabolic process; purine ribonucleoside monophosphate metabolic process; ADP biosynthetic process; nucleotide metabolic process; purine ribonucleoside diphosphate biosynthetic process; biosynthetic process; ribonucleoside diphosphate metabolic process; nucleoside biosyntheti…		ATP binding; nucleoside phosphate binding; adenylate kinase activity; nucleobase-containing compound kinase activity; nucleoside binding; ion binding; nucleotide binding; nucleotide kinase activity; phosphotransferase activity, phosphate group as acceptor; organic cyclic compound binding; heterocyclic compound binding; ribonucleoside binding; kinase activity; catalytic activity; ribonucleotide bi…	K00939	adk; adenylate kinase [EC:2.7.4.3]	cmt01110 Biosynthesis of secondary metabolites - Cordyceps militaris; cmt00230 Purine metabolism - Cordyceps militaris; cmt01100 Metabolic pathways - Cordyceps militaris;	IPR007862; IPR027417;	Adenylate kinase, active site lid domain; P-loop containing nucleoside triphosphate hydrolase;	Cell cycle and dna processing;Protein with binding function or cofactor requirement;Metabolism	[F]	KOG3078	Adenylate kinase
J5K4J7	Nucleoside diphosphate kinase	BBA_02021	0.977	0.2317	1.221	0.0081022	0.906	0.070452	0.835	0.00069964	cyto	purine nucleoside metabolic process; nucleoside metabolic process; pyrimidine ribonucleoside biosynthetic process; nucleoside diphosphate phosphorylation; pyrimidine nucleoside triphosphate metabolic process; nucleotide metabolic process; purine ribonucleoside biosynthetic process; nucleoside biosynthetic process; biosynthetic process; CTP metabolic process; nucleotide phosphorylation; cellular m…		ATP binding; nucleoside phosphate binding; nucleoside diphosphate kinase activity; nucleobase-containing compound kinase activity; nucleoside binding; ion binding; nucleotide binding; phosphotransferase activity, phosphate group as acceptor; organic cyclic compound binding; heterocyclic compound binding; ribonucleoside binding; kinase activity; catalytic activity; ribonucleotide binding; binding;…	K00940	ndk; nucleoside-diphosphate kinase [EC:2.7.4.6]	cmt01110 Biosynthesis of secondary metabolites - Cordyceps militaris; cmt00240 Pyrimidine metabolism - Cordyceps militaris; cmt00230 Purine metabolism - Cordyceps militaris; cmt01100 Metabolic pathways - Cordyceps militaris;			Biogenesis of cellular components;Transcription;Protein with binding function or cofactor requirement;Metabolism;Cell cycle and dna processing;protein fate;Cellular communication/signal transduction mechanism;Interaction with the environment	[F]	KOG0888	Nucleoside diphosphate kinase
J4KLN2	Guanylate kinase	BBA_08583	0.911	0.102468	1.175	0.021142	1.012	0.33456	0.862	0.064534	nucl	cellular aromatic compound metabolic process; nucleotide metabolic process; small molecule metabolic process; purine-containing compound metabolic process; organic cyclic compound metabolic process; nitrogen compound metabolic process; primary metabolic process; cellular metabolic process; purine nucleotide metabolic process; phosphate-containing compound metabolic process; organic substance meta…		kinase activity; catalytic activity; guanylate kinase activity; binding; nucleobase-containing compound kinase activity; protein binding; phosphotransferase activity, phosphate group as acceptor; transferase activity; nucleotide kinase activity; transferase activity, transferring phosphorus-containing groups;	K00942	E2.7.4.8; guanylate kinase [EC:2.7.4.8]	cmt00230 Purine metabolism - Cordyceps militaris; cmt01100 Metabolic pathways - Cordyceps militaris;	IPR008144; IPR008145; IPR027417;	Guanylate kinase/L-type calcium channel beta subunit; Guanylate kinase-like; P-loop containing nucleoside triphosphate hydrolase;	Protein with binding function or cofactor requirement;Metabolism	[F]	KOG0707	Guanylate kinase
J4UPH6	Thymidylate kinase	BBA_03676	0.901	0.57658	0.995	0.93004	0.885	0.06217	1.025	0.80872	cysk	nucleotide biosynthetic process; cellular aromatic compound metabolic process; pyrimidine nucleoside diphosphate biosynthetic process; nucleotide metabolic process; pyrimidine nucleotide biosynthetic process; biosynthetic process; pyrimidine nucleoside diphosphate metabolic process; organonitrogen compound biosynthetic process; deoxyribonucleotide metabolic process; 2'-deoxyribonucleotide metabol…		ATP binding; nucleoside phosphate binding; nucleoside binding; ion binding; nucleobase-containing compound kinase activity; nucleotide binding; nucleotide kinase activity; phosphotransferase activity, phosphate group as acceptor; thymidylate kinase activity; organic cyclic compound binding; heterocyclic compound binding; ribonucleoside binding; kinase activity; ribonucleotide binding; catalytic a…	K00943	tmk; dTMP kinase [EC:2.7.4.9]	cmt00240 Pyrimidine metabolism - Cordyceps militaris; cmt01100 Metabolic pathways - Cordyceps militaris;	IPR027417;	P-loop containing nucleoside triphosphate hydrolase;	Cell cycle and dna processing;Cellular communication/signal transduction mechanism;Protein with binding function or cofactor requirement;Metabolism	[F]	KOG3327	Thymidylate kinase/adenylate kinase
J4UKX0	Ribose-phosphate diphosphokinase	BBA_06182	0.876	0.64428	0.921	0.5832	1.242	0.53822	0.944	0.41562	cyto	nucleoside metabolic process; nucleotide biosynthetic process; cellular aromatic compound metabolic process; nucleotide metabolic process; biosynthetic process; cellular metabolic process; phosphate-containing compound metabolic process; organic substance metabolic process; metabolic process; heterocycle metabolic process; aromatic compound biosynthetic process; nucleobase-containing compound met…		magnesium ion binding; ribose phosphate diphosphokinase activity; kinase activity; catalytic activity; binding; ion binding; metal ion binding; cation binding; diphosphotransferase activity; transferase activity; transferase activity, transferring phosphorus-containing groups;	K00948	PRPS; ribose-phosphate pyrophosphokinase [EC:2.7.6.1]	cmt01230 Biosynthesis of amino acids - Cordyceps militaris; cmt01200 Carbon metabolism - Cordyceps militaris; cmt01110 Biosynthesis of secondary metabolites - Cordyceps militaris; cmt00230 Purine metabolism - Cordyceps militaris; cmt01100 Metabolic pathways - Cordyceps militaris; cmt00030 Pentose phosphate pathway - Cordyceps militaris;			Energy;Protein with binding function or cofactor requirement;Metabolism	[FE]	KOG1448	Ribose-phosphate pyrophosphokinase
J4W526	Ribose-phosphate pyrophosphokinase	BBA_05344	0.773	0.170358	0.958	0.134802	1.065	0.2635	1.071	0.128032	cyto	nucleoside metabolic process; nucleotide biosynthetic process; cellular aromatic compound metabolic process; nucleotide metabolic process; biosynthetic process; ribonucleoside monophosphate biosynthetic process; cellular metabolic process; phosphate-containing compound metabolic process; organic substance metabolic process; metabolic process; heterocycle metabolic process; aromatic compound biosy…		magnesium ion binding; ribose phosphate diphosphokinase activity; kinase activity; catalytic activity; binding; ion binding; metal ion binding; cation binding; diphosphotransferase activity; transferase activity; transferase activity, transferring phosphorus-containing groups;	K00948	PRPS; ribose-phosphate pyrophosphokinase [EC:2.7.6.1]	cmt01230 Biosynthesis of amino acids - Cordyceps militaris; cmt01200 Carbon metabolism - Cordyceps militaris; cmt01110 Biosynthesis of secondary metabolites - Cordyceps militaris; cmt00230 Purine metabolism - Cordyceps militaris; cmt01100 Metabolic pathways - Cordyceps militaris; cmt00030 Pentose phosphate pathway - Cordyceps militaris;			Cell fate;Energy;Protein with binding function or cofactor requirement;Metabolism	[FE]	KOG1448	Ribose-phosphate pyrophosphokinase
J4WCF3	Ribose-phosphate diphosphokinase	BBA_03515									mito	nucleotide biosynthetic process; cellular aromatic compound metabolic process; nucleotide metabolic process; biosynthetic process; ribonucleoside monophosphate biosynthetic process; cellular metabolic process; phosphate-containing compound metabolic process; organic substance metabolic process; metabolic process; heterocycle metabolic process; nucleobase-containing compound metabolic process; aro…		magnesium ion binding; ribose phosphate diphosphokinase activity; kinase activity; catalytic activity; binding; ion binding; metal ion binding; cation binding; diphosphotransferase activity; transferase activity; transferase activity, transferring phosphorus-containing groups;	K00948	PRPS; ribose-phosphate pyrophosphokinase [EC:2.7.6.1]	cmt01230 Biosynthesis of amino acids - Cordyceps militaris; cmt01200 Carbon metabolism - Cordyceps militaris; cmt01110 Biosynthesis of secondary metabolites - Cordyceps militaris; cmt00230 Purine metabolism - Cordyceps militaris; cmt01100 Metabolic pathways - Cordyceps militaris; cmt00030 Pentose phosphate pathway - Cordyceps militaris;			Cell type differentiation;Energy;Protein with binding function or cofactor requirement;Metabolism	[FE]	KOG1448	Ribose-phosphate pyrophosphokinase
J5JQB9	Thiamine pyrophosphokinase	BBA_05831	1.175	0.41956	1.227	0.2705	1.42	0.0054816	1.497	0.014532	cysk	cofactor biosynthetic process; cellular aromatic compound metabolic process; biosynthetic process; thiamine diphosphate biosynthetic process; organonitrogen compound biosynthetic process; thiamine metabolic process; cellular metabolic process; phosphate-containing compound metabolic process; sulfur compound biosynthetic process; thiamine diphosphate metabolic process; organic substance metabolic …		thiamine binding; ATP binding; nucleoside phosphate binding; vitamin binding; nucleoside binding; ion binding; nucleotide binding; sulfur compound binding; heterocyclic compound binding; organic cyclic compound binding; ribonucleoside binding; kinase activity; ribonucleotide binding; catalytic activity; binding; purine ribonucleoside binding; purine ribonucleotide binding; anion binding; thiamine…	K00949	thiN; thiamine pyrophosphokinase [EC:2.7.6.2]	cmt00730 Thiamine metabolism - Cordyceps militaris; cmt01100 Metabolic pathways - Cordyceps militaris;	IPR007373; IPR007371;	Thiamin pyrophosphokinase, catalytic domain; Thiamin pyrophosphokinase, vitamin B1-binding domain;	Protein with binding function or cofactor requirement;Metabolism	[H]	KOG3153	Thiamine pyrophosphokinase
J4ULV8	Phosphoadenosine phosphosulfate reductase	BBA_05546									cyto	metabolic process;		catalytic activity;	K00953	FLAD1; FAD synthetase [EC:2.7.7.2]	cmt00740 Riboflavin metabolism - Cordyceps militaris; cmt01100 Metabolic pathways - Cordyceps militaris;	IPR014729; IPR002500;	Phosphoadenosine phosphosulphate reductase; Rossmann-like alpha/beta/alpha sandwich fold;	Metabolism	[EH]	KOG2644	3'-phosphoadenosine 5'-phosphosulfate sulfotransferase (PAPS reductase)/FAD synthetase and related enzymes
J5JUZ1	Sulfate adenylyltransferase	BBA_02565	1.196	9.723e-06	0.916	0.06374	1.047	0.49934	1.209	0.109404	cyto	sulfate assimilation; sulfur compound metabolic process; small molecule metabolic process; nitrogen compound metabolic process; primary metabolic process; cellular metabolic process; sulfur amino acid metabolic process; organic substance metabolic process; metabolic process; cellular amino acid metabolic process; single-organism metabolic process; carboxylic acid metabolic process; organic acid m…		ATP binding; sulfate adenylyltransferase activity; nucleoside phosphate binding; phosphotransferase activity, alcohol group as acceptor; nucleoside binding; ion binding; nucleotide binding; adenylyltransferase activity; organic cyclic compound binding; heterocyclic compound binding; ribonucleoside binding; kinase activity; nucleotidyltransferase activity; adenylylsulfate kinase activity; catalyti…	K00958	sat; sulfate adenylyltransferase [EC:2.7.7.4]	cmt00450 Selenocompound metabolism - Cordyceps militaris; cmt00920 Sulfur metabolism - Cordyceps militaris; cmt00230 Purine metabolism - Cordyceps militaris; cmt01100 Metabolic pathways - Cordyceps militaris;	IPR014729; IPR015947; IPR025980; IPR027417; IPR024951; IPR002650;	Sulphate adenylyltransferase; Rossmann-like alpha/beta/alpha sandwich fold; PUA-like domain; ATP-sulfurylase PUA-like domain; Sulphate adenylyltransferase catalytic domain; P-loop containing nucleoside triphosphate hydrolase;	cell rescue, defense and virulence;Metabolism	[P]	KOG0636	ATP sulfurylase (sulfate adenylyltransferase)
J5JA74	UTP-glucose-1-phosphate uridylyltransferase	BBA_07918	0.899	0.038438	0.726	0.000122002	0.986	0.24172	0.985	0.16337	cyto_nucl	cellular aromatic compound metabolic process; nucleotide metabolic process; small molecule metabolic process; organic cyclic compound metabolic process; nitrogen compound metabolic process; primary metabolic process; cellular metabolic process; phosphate-containing compound metabolic process; organic substance metabolic process; metabolic process; UDP-glucose metabolic process; heterocycle metabo…		nucleotidyltransferase activity; UTP:glucose-1-phosphate uridylyltransferase activity; catalytic activity; UTP-monosaccharide-1-phosphate uridylyltransferase activity; transferase activity; uridylyltransferase activity; transferase activity, transferring phosphorus-containing groups;	K00963	UGP2; UTP--glucose-1-phosphate uridylyltransferase [EC:2.7.7.9]	cmt00500 Starch and sucrose metabolism - Cordyceps militaris; cmt00520 Amino sugar and nucleotide sugar metabolism - Cordyceps militaris; cmt01110 Biosynthesis of secondary metabolites - Cordyceps militaris; cmt00040 Pentose and glucuronate interconversions - Cordyceps militaris; cmt00052 Galactose metabolism - Cordyceps militaris; cmt01100 Metabolic pathways - Cordyceps militaris;			protein fate;Energy;Metabolism	[G]	KOG2638	UDP-glucose pyrophosphorylase
J4KPI3	Cytidylyltransferase-like protein	BBA_03284	0.92	0.132304	0.965	0.78562	0.887	0.00080116	1.016	0.28788	cysk	biosynthetic process; metabolic process;		nucleotidyltransferase activity; catalytic activity; transferase activity; transferase activity, transferring phosphorus-containing groups;	K00967	PCYT2; ethanolamine-phosphate cytidylyltransferase [EC:2.7.7.14]	cmt00564 Glycerophospholipid metabolism - Cordyceps militaris; cmt01100 Metabolic pathways - Cordyceps militaris;	IPR014729; IPR004821;	Rossmann-like alpha/beta/alpha sandwich fold; Cytidyltransferase-like domain;	Interaction with the environment;Metabolism	[I]	KOG2803	Choline phosphate cytidylyltransferase/Predicted CDP-ethanolamine synthase
J4UKV0	Cytidylyltransferase-like protein	BBA_06142	1.005	0.95566	1.241	0.2118	1.083	0.090334	0.782	0.153816	nucl	biosynthetic process; metabolic process;		nucleotidyltransferase activity; catalytic activity; transferase activity; transferase activity, transferring phosphorus-containing groups;	K00968			IPR014729; IPR004821;	Rossmann-like alpha/beta/alpha sandwich fold; Cytidyltransferase-like domain;	Interaction with the environment;Metabolism	[I]	KOG2804	Phosphorylcholine transferase/cholinephosphate cytidylyltransferase
J4VYL1	Mannose-1-phosphate guanylyltransferase	BBA_07601	0.831	0.036454	1.33	0.0127536	0.958	0.93376	0.725	0.00182102	cyto	biosynthetic process; metabolic process;		nucleotidyltransferase activity; catalytic activity; transferase activity; transferase activity, transferring phosphorus-containing groups;	K00971	manC; mannose-1-phosphate guanylyltransferase [EC:2.7.7.13]	cmt00520 Amino sugar and nucleotide sugar metabolism - Cordyceps militaris; cmt00051 Fructose and mannose metabolism - Cordyceps militaris; cmt01110 Biosynthesis of secondary metabolites - Cordyceps militaris; cmt01100 Metabolic pathways - Cordyceps militaris;	IPR005835;	Nucleotidyl transferase;	Biogenesis of cellular components;Metabolism
J5K966	UTP-glucose-1-phosphate uridylyltransferase	BBA_00311	1.212	3.5202e-05	1.3	8.7424e-07	1.217	1.25704e-05	1.05	0.98128	cyto	metabolic process;		nucleotidyltransferase activity; uridylyltransferase activity; catalytic activity; transferase activity; transferase activity, transferring phosphorus-containing groups;	K00972	UAP1; UDP-N-acetylglucosamine pyrophosphorylase [EC:2.7.7.23]	cmt00520 Amino sugar and nucleotide sugar metabolism - Cordyceps militaris; cmt01110 Biosynthesis of secondary metabolites - Cordyceps militaris; cmt01100 Metabolic pathways - Cordyceps militaris;			Biogenesis of cellular components;Metabolism	[M]	KOG2388	UDP-N-acetylglucosamine pyrophosphorylase
J4UNQ1	Ap4A phosphorylase II	BBA_04015	0.91	0.64948	0.872	0.67658	0.895	0.57568	0.951	0.63254	mito	metabolic process;		ATP adenylyltransferase activity; nucleotidyltransferase activity; catalytic activity; transferase activity; transferase activity, transferring phosphorus-containing groups; adenylyltransferase activity;	K00988	APA1_2; ATP adenylyltransferase [EC:2.7.7.53]	cmt00230 Purine metabolism - Cordyceps militaris;	IPR011146; IPR019200;	ATP adenylyltransferase, C-terminal; HIT-like domain;	Metabolism
J4KR98	Thiosulfate sulfurtransferase	BBA_00209	1.052	0.51932	1.048	0.153738	0.948	0.185364	0.911	0.0054748	mito			transferase activity; catalytic activity;	K01011	TST; thiosulfate/3-mercaptopyruvate sulfurtransferase [EC:2.8.1.1 2.8.1.2]	cmt00270 Cysteine and methionine metabolism - Cordyceps militaris; cmt00920 Sulfur metabolism - Cordyceps militaris; cmt01100 Metabolic pathways - Cordyceps militaris; cmt04122 Sulfur relay system - Cordyceps militaris;	IPR001763;	Rhodanese-like domain;	cell rescue, defense and virulence;Metabolism	[V]	KOG1529	Mercaptopyruvate sulfurtransferase/thiosulfate sulfurtransferase
J5JCF6	Biotin synthase	BBA_09471	0.277	0.50016	1.198	0.32316			1.071	0.9435	mito	vitamin biosynthetic process; organic acid biosynthetic process; biotin metabolic process; biosynthetic process; organonitrogen compound biosynthetic process; cellular metabolic process; sulfur compound biosynthetic process; organic substance metabolic process; metabolic process; vitamin metabolic process; heterocycle metabolic process; water-soluble vitamin biosynthetic process; monocarboxylic a…		radical SAM enzyme activity; catalytic activity; iron-sulfur cluster binding; binding; biotin synthase activity; transferase activity, transferring sulfur-containing groups; sulfurtransferase activity; transferase activity; metal cluster binding;	K01012	bioB; biotin synthase [EC:2.8.1.6]	cmt00780 Biotin metabolism - Cordyceps militaris; cmt01100 Metabolic pathways - Cordyceps militaris;	IPR010722; IPR013785; IPR006638; IPR007197;	Radical SAM; Elongator protein 3/MiaB/NifB; Aldolase-type TIM barrel; Biotin and thiamin synthesis-associated domain;	Metabolism	[H]	KOG2900	Biotin synthase
J4KQJ3	Coenzyme A transferase	BBA_01269	0.798	0.0081978	0.905	0.22274	1.065	0.036452	1.031	0.7849	mito	metabolic process;		CoA-transferase activity; transferase activity, transferring sulfur-containing groups; catalytic activity; transferase activity;	K01027	OXCT; 3-oxoacid CoA-transferase [EC:2.8.3.5]	cmt00650 Butanoate metabolism - Cordyceps militaris; cmt00280 Valine, leucine and isoleucine degradation - Cordyceps militaris; cmt00072 Synthesis and degradation of ketone bodies - Cordyceps militaris;	IPR012792; IPR012791;	3-oxoacid CoA-transferase, subunit A; 3-oxoacid CoA-transferase, subunit B;	Energy;Metabolism
J5J5J3	Peptidyl-tRNA hydrolase	BBA_09185									mito			hydrolase activity; carboxylic ester hydrolase activity; catalytic activity; aminoacyl-tRNA hydrolase activity; hydrolase activity, acting on ester bonds;	K01056					Protein synthesis	[J]	KOG2255	Peptidyl-tRNA hydrolase
J4KPQ1	6-phosphogluconolactonase	BBA_03624	1.166	0.81752	1.157	0.75628	0.883	0.045166	0.923	0.120692	extr	monosaccharide catabolic process; NADP metabolic process; pyridine nucleotide metabolic process; cellular aromatic compound metabolic process; nicotinamide nucleotide metabolic process; nucleotide metabolic process; pyridine-containing compound metabolic process; cellular metabolic process; phosphate-containing compound metabolic process; organic substance metabolic process; glucose metabolic pro…		6-phosphogluconolactonase activity; hydrolase activity; carboxylic ester hydrolase activity; catalytic activity; hydrolase activity, acting on ester bonds;	K01057	PGLS; 6-phosphogluconolactonase [EC:3.1.1.31]	cmt01200 Carbon metabolism - Cordyceps militaris; cmt01110 Biosynthesis of secondary metabolites - Cordyceps militaris; cmt01100 Metabolic pathways - Cordyceps militaris; cmt00030 Pentose phosphate pathway - Cordyceps militaris;	IPR006148; IPR005900;	Glucosamine/galactosamine-6-phosphate isomerase; 6-phosphogluconolactonase, DevB-type;	Transcription;Energy	[G]	KOG3147	6-phosphogluconolactonase - like protein
J4ULB6	Dienelactone hydrolase	BBA_05583	1.227	0.32222	0.995	0.93234	0.925	0.569	1.22	0.5115	cyto			hydrolase activity; catalytic activity;	K01061	E3.1.1.45; carboxymethylenebutenolidase [EC:3.1.1.45]	cmt01110 Biosynthesis of secondary metabolites - Cordyceps militaris; cmt01100 Metabolic pathways - Cordyceps militaris;	IPR002925;	Dienelactone hydrolase;	Metabolism
J4W8A6	LEA domain protein	BBA_04405	1.074	0.8415	0.823	0.22054	1.357	0.108168	1.318	0.041022	cyto				K01061	E3.1.1.45; carboxymethylenebutenolidase [EC:3.1.1.45]	cmt01110 Biosynthesis of secondary metabolites - Cordyceps militaris; cmt01100 Metabolic pathways - Cordyceps militaris;
J4UGV0	Triacylglycerol lipase	BBA_08881	0.907	0.197078	1.104	0.51356	1.082	0.087024	0.868	0.22886	extr			hydrolase activity; catalytic activity;	K01066			IPR002018;	Carboxylesterase, type B;	Interaction with the environment;Metabolism	[T]	KOG4389	Acetylcholinesterase/Butyrylcholinesterase
J4KQX1	Hydroxyacylglutathione hydrolase	BBA_00813	0.984	0.4297	0.921	0.064256	0.951	0.28104	0.833	0.00092194	cyto	peptide metabolic process; organic acid biosynthetic process; cellular modified amino acid biosynthetic process; biosynthetic process; organonitrogen compound biosynthetic process; cellular metabolic process; sulfur compound biosynthetic process; organic substance metabolic process; metabolic process; cellular amino acid metabolic process; cellular modified amino acid metabolic process; glutathio…		hydroxyacylglutathione hydrolase activity; transition metal ion binding; catalytic activity; binding; ion binding; hydrolase activity, acting on ester bonds; metal ion binding; cation binding; hydrolase activity; calcium ion binding; thiolester hydrolase activity; zinc ion binding;	K01069	E3.1.2.6; hydroxyacylglutathione hydrolase [EC:3.1.2.6]	cmt00620 Pyruvate metabolism - Cordyceps militaris;	IPR011992; IPR001279;	Beta-lactamase-like; EF-hand domain pair;	Cellular communication/signal transduction mechanism;Protein with binding function or cofactor requirement;Metabolism	[R]	KOG0813	Glyoxylase
J4UVX3	Carbohydrate esterase family 1	BBA_01226	0.752	0.110072	0.87	0.24134	0.831	0.100898	0.846	0.023296	mito	single-organism catabolic process; small molecule metabolic process; cellular aldehyde metabolic process; small molecule catabolic process; cellular metabolic process; organic substance metabolic process; organic substance catabolic process; metabolic process; aldehyde catabolic process; single-organism metabolic process; cellular catabolic process; formaldehyde catabolic process; catabolic proce…		carboxylic ester hydrolase activity; catalytic activity; S-formylglutathione hydrolase activity; hydrolase activity, acting on ester bonds; hydrolase activity; carboxylesterase activity; thiolester hydrolase activity;	K01070	frmB; S-formylglutathione hydrolase [EC:3.1.2.12]	cmt00680 Methane metabolism - Cordyceps militaris; cmt01200 Carbon metabolism - Cordyceps militaris;			cell rescue, defense and virulence;Metabolism
J5JJE7	Palmitoyl protein thioesterase	BBA_07617	0.945	0.8691	1.085	0.68334	0.987	0.94252	0.708	0.0176926	extr	metabolic process; cellular macromolecule metabolic process; cellular protein metabolic process; cellular protein modification process; macromolecule metabolic process; protein metabolic process; primary metabolic process; macromolecule modification; protein modification process; cellular metabolic process; cellular process; organic substance metabolic process;		hydrolase activity; palmitoyl-(protein) hydrolase activity; thiolester hydrolase activity; catalytic activity; hydrolase activity, acting on ester bonds;	K01074	PPT; palmitoyl-protein thioesterase [EC:3.1.2.22]	cmt00062 Fatty acid elongation - Cordyceps militaris; cmt01100 Metabolic pathways - Cordyceps militaris; cmt01212 Fatty acid metabolism - Cordyceps militaris;			Biogenesis of cellular components;protein fate;Metabolism	[IO]	KOG2541	Palmitoyl protein thioesterase
J4UPK7	Alkaline phosphatase	BBA_03721	1.271	0.137766	0.585	0.00111114	1.07	0.60914	0.951	0.26458	mito	metabolic process; dephosphorylation; cellular metabolic process; phosphorus metabolic process; cellular process; phosphate-containing compound metabolic process;		hydrolase activity; phosphoric ester hydrolase activity; catalytic activity; phosphatase activity; alkaline phosphatase activity; hydrolase activity, acting on ester bonds;	K01077	E3.1.3.1; alkaline phosphatase [EC:3.1.3.1]	cmt00790 Folate biosynthesis - Cordyceps militaris; cmt01100 Metabolic pathways - Cordyceps militaris;	IPR017849; IPR017850;	Alkaline-phosphatase-like, core domain; Alkaline phosphatase-like, alpha/beta/alpha;	cell rescue, defense and virulence;protein fate;Protein with binding function or cofactor requirement;Metabolism	[P]	KOG4126	Alkaline phosphatase
J4KQH2	Histidine acid phosphatase	BBA_02234	1.531	0.04311	1.42	0.30684	1.289	0.22714	0.951	0.125666	cyto_nucl			hydrolase activity; acid phosphatase activity; catalytic activity; phosphoric ester hydrolase activity; phosphatase activity; hydrolase activity, acting on ester bonds;	K01078					Metabolism	[I]	KOG3720	Lysosomal & prostatic acid phosphatases
J4VQ47	Histidine acid phosphatase	BBA_10240	1.125	0.78268	0.668	0.180498	0.975	0.83324	0.968	0.36676	extr				K01078
J4KLH1	Phosphoserine phosphatase	BBA_08868	1.056	0.37012	0.764	0.41376	1.166	0.089078	1.017	0.96558	mito	organic acid biosynthetic process; biosynthetic process; organonitrogen compound biosynthetic process; cellular metabolic process; L-serine biosynthetic process; phosphate-containing compound metabolic process; organic substance metabolic process; metabolic process; cellular amino acid metabolic process; alpha-amino acid biosynthetic process; cellular process; serine family amino acid biosyntheti…		phosphoserine phosphatase activity; hydrolase activity; catalytic activity; phosphoric ester hydrolase activity; phosphatase activity; hydrolase activity, acting on ester bonds;	K01079	serB; phosphoserine phosphatase [EC:3.1.3.3]	cmt00680 Methane metabolism - Cordyceps militaris; cmt01230 Biosynthesis of amino acids - Cordyceps militaris; cmt01200 Carbon metabolism - Cordyceps militaris; cmt01100 Metabolic pathways - Cordyceps militaris; cmt00260 Glycine, serine and threonine metabolism - Cordyceps militaris;	IPR023190; IPR023214;	HAD-like domain; Phosphoserine phosphatase, domain 2;	Biogenesis of cellular components;Protein with binding function or cofactor requirement;Metabolism	[E]	KOG1615	Phosphoserine phosphatase
J4WJN8	5~-nucleotidase domain-containing protein	BBA_00889	0.981	0.75958	1.157	0.153424	1.085	0.96494	0.985	0.84574	extr	cellular aromatic compound metabolic process; organophosphate catabolic process; nucleotide catabolic process; nucleotide metabolic process; small molecule metabolic process; organic cyclic compound metabolic process; nitrogen compound metabolic process; primary metabolic process; cellular metabolic process; phosphate-containing compound metabolic process; organic substance metabolic process; org…		hydrolase activity; catalytic activity;	K01081	E3.1.3.5; 5'-nucleotidase [EC:3.1.3.5]	cmt00760 Nicotinate and nicotinamide metabolism - Cordyceps militaris; cmt01110 Biosynthesis of secondary metabolites - Cordyceps militaris; cmt00240 Pyrimidine metabolism - Cordyceps militaris; cmt00230 Purine metabolism - Cordyceps militaris; cmt01100 Metabolic pathways - Cordyceps militaris;	IPR004843; IPR008334;	5'-Nucleotidase, C-terminal; Calcineurin-like phosphoesterase domain, apaH type;	Protein with binding function or cofactor requirement;Metabolism	[F]	KOG4419	5' nucleotidase
J4KMW7	3~,5~-bisphosphate nucleotidase	BBA_06243	1.121	0.534	1.133	0.26726	1.045	0.56782	1.217	0.182972	mito	sulfur compound metabolic process; phosphorylation; glycerolipid metabolic process; phosphatidylinositol phosphorylation; cellular protein metabolic process; cellular lipid metabolic process; biosynthetic process; primary metabolic process; cellular metabolic process; organic substance biosynthetic process; phosphate-containing compound metabolic process; lipid phosphorylation; cellular biosynthe…	ribosome; organelle; intracellular organelle; intracellular non-membrane-bounded organelle; cell part; intracellular; cytoplasm; macromolecular complex; intracellular part; cell; ribonucleoprotein complex; cytoplasmic part; non-membrane-bounded organelle;	organic cyclic compound binding; heterocyclic compound binding; RNA binding; catalytic activity; phosphoric ester hydrolase activity; binding; phosphatase activity; nucleotidase activity; nucleic acid binding; hydrolase activity, acting on ester bonds; 3'(2'),5'-bisphosphate nucleotidase activity; hydrolase activity; structural constituent of ribosome; structural molecule activity; rRNA binding;	K01082	E3.1.3.7; 3'(2'), 5'-bisphosphate nucleotidase [EC:3.1.3.7]	cmt00920 Sulfur metabolism - Cordyceps militaris; cmt01100 Metabolic pathways - Cordyceps militaris;	IPR020040;	Ribosomal protein L6, alpha-beta domain;	cell rescue, defense and virulence;Metabolism	[FP]	KOG1528	Salt-sensitive 3'-phosphoadenosine-5'-phosphatase HAL2/SAL1
J4UPM4	Protein phosphatase 2C	BBA_03746	1.025	0.89486	1.235	0.05681	1.143	0.141382	0.979	0.55522	nucl	cellular protein metabolic process; primary metabolic process; protein dephosphorylation; dephosphorylation; cellular metabolic process; phosphate-containing compound metabolic process; organic substance metabolic process; metabolic process; phosphorus metabolic process; cellular macromolecule metabolic process; cellular protein modification process; protein metabolic process; macromolecule metab…		phosphoric ester hydrolase activity; catalytic activity; protein serine/threonine phosphatase activity; phosphatase activity; binding; hydrolase activity, acting on ester bonds; ion binding; cation binding; metal ion binding; hydrolase activity; phosphoprotein phosphatase activity;	K01090			IPR001932;	Protein phosphatase 2C (PP2C)-like domain;	Biogenesis of cellular components;cell rescue, defense and virulence;Cellular communication/signal transduction mechanism;protein fate;Cell fate;Interaction with the environment;Transcription;Cell type differentiation;Metabolism	[T]	KOG0698	Serine/threonine protein phosphatase
J4UJP0	Inositol monophosphatase	BBA_06866	1.209	0.023854	0.83	0.0090652	0.995	0.87366	0.938	0.2808	cysk	phosphorylation; glycerolipid metabolic process; phosphatidylinositol phosphorylation; cellular lipid metabolic process; primary metabolic process; cellular metabolic process; lipid phosphorylation; phosphate-containing compound metabolic process; organic substance metabolic process; metabolic process; phosphorus metabolic process; lipid modification; single-organism metabolic process; glyceropho…			K01092	E3.1.3.25; myo-inositol-1(or 4)-monophosphatase [EC:3.1.3.25]	cmt00562 Inositol phosphate metabolism - Cordyceps militaris; cmt01110 Biosynthesis of secondary metabolites - Cordyceps militaris; cmt04070 Phosphatidylinositol signaling system - Cordyceps militaris; cmt01100 Metabolic pathways - Cordyceps militaris;			Cellular communication/signal transduction mechanism;Protein with binding function or cofactor requirement;Metabolism	[G]	KOG2951	Inositol monophosphatase
J5JKV9	Sedoheptulose-1,7-bisphosphatase	BBA_07150	0.973	0.34738	1.034	0.84264	0.995	0.93058	0.944	0.053822	mito	metabolic process; carbohydrate metabolic process; primary metabolic process; organic substance metabolic process;		carbohydrate phosphatase activity; phosphoric ester hydrolase activity; catalytic activity; phosphatase activity; hydrolase activity, acting on ester bonds; hydrolase activity; sugar-phosphatase activity; fructose 1,6-bisphosphate 1-phosphatase activity;	K01100	E3.1.3.37; sedoheptulose-bisphosphatase [EC:3.1.3.37]	cmt01200 Carbon metabolism - Cordyceps militaris; cmt01100 Metabolic pathways - Cordyceps militaris;			Energy;Metabolism	[G]	KOG1458	Fructose-1,6-bisphosphatase
J4UL70	4-nitrophenylphosphatase	BBA_05977	1.094	0.081356	1.174	0.79502	1.101	0.0148976	1.175	0.51194	cyto	metabolic process; dephosphorylation; cellular metabolic process; phosphorus metabolic process; cellular process; phosphate-containing compound metabolic process;		hydrolase activity; catalytic activity; phosphoric ester hydrolase activity; phosphatase activity; hydrolase activity, acting on ester bonds;	K01101			IPR023215; IPR023214;	HAD-like domain; Nitrophenylphosphatase-like domain;	protein fate;Protein with binding function or cofactor requirement;Metabolism	[P]	KOG2882	p-Nitrophenyl phosphatase
J4UGV8	Pyruvate dehydrogenase	BBA_08896	1.041	0.89844	1.059	0.26466	1.088	0.35344	1.149	0.12095	mito	metabolic process;		catalytic activity;	K01102			IPR001932;	Protein phosphatase 2C (PP2C)-like domain;	Cell cycle and dna processing;Cellular communication/signal transduction mechanism;protein fate;Metabolism	[T]	KOG0700	Protein phosphatase 2C/pyruvate dehydrogenase (lipoamide) phosphatase
J4VZP7	Protein phosphatase 2C	BBA_07389	0.978	0.37848	0.833	0.23832	1.212	0.85912	1.115	0.65146	mito	cellular protein metabolic process; primary metabolic process; protein dephosphorylation; dephosphorylation; cellular metabolic process; phosphate-containing compound metabolic process; organic substance metabolic process; metabolic process; phosphorus metabolic process; cellular macromolecule metabolic process; cellular protein modification process; protein metabolic process; macromolecule metab…		phosphoric ester hydrolase activity; catalytic activity; protein serine/threonine phosphatase activity; phosphatase activity; binding; hydrolase activity, acting on ester bonds; ion binding; cation binding; metal ion binding; hydrolase activity; phosphoprotein phosphatase activity;	K01102			IPR001932;	Protein phosphatase 2C (PP2C)-like domain;	Cell cycle and dna processing;Cellular communication/signal transduction mechanism;protein fate;Metabolism	[T]	KOG0700	Protein phosphatase 2C/pyruvate dehydrogenase (lipoamide) phosphatase
J5JK56	Protein phosphatase 2C	BBA_05224									cyto	metabolic process;		catalytic activity;	K01102			IPR001932;	Protein phosphatase 2C (PP2C)-like domain;	Cell cycle and dna processing;Cellular communication/signal transduction mechanism;protein fate;Metabolism	[T]	KOG0700	Protein phosphatase 2C/pyruvate dehydrogenase (lipoamide) phosphatase
J5JSB1	Protein phosphatase 2C	BBA_05455	1.109	0.2756	1	0.62964	1.164	0.87502	0.978	0.83628	mito	metabolic process;		catalytic activity;	K01102			IPR001932;	Protein phosphatase 2C (PP2C)-like domain;	Cell cycle and dna processing;Cellular communication/signal transduction mechanism;protein fate;Metabolism	[T]	KOG0700	Protein phosphatase 2C/pyruvate dehydrogenase (lipoamide) phosphatase
J4UN07	6-phosphofructo-2-kinase	BBA_04855	1.101	0.5403	1.175	0.0103122	1.08	0.20904	0.97	0.97592	cyto	carbohydrate metabolic process; primary metabolic process; cellular metabolic process; phosphate-containing compound metabolic process; organic substance metabolic process; single-organism carbohydrate metabolic process; metabolic process; fructose metabolic process; phosphorus metabolic process; monosaccharide metabolic process; organophosphate metabolic process; fructose 2,6-bisphosphate metabo…		fructose-2,6-bisphosphate 2-phosphatase activity; nucleoside phosphate binding; phosphotransferase activity, alcohol group as acceptor; phosphatase activity; hydrolase activity; organic cyclic compound binding; heterocyclic compound binding; kinase activity; ribonucleotide binding; catalytic activity; binding; purine ribonucleoside binding; anion binding; adenyl ribonucleotide binding; adenyl nuc…	K01103	PFKFB; 6-phosphofructo-2-kinase / fructose-2,6-bisphosphatase [EC:2.7.1.105 3.1.3.46]	cmt00051 Fructose and mannose metabolism - Cordyceps militaris;	IPR013078; IPR027417; IPR013079;	Histidine phosphatase superfamily, clade-1; 6-phosphofructo-2-kinase; P-loop containing nucleoside triphosphate hydrolase;	Energy;Protein with binding function or cofactor requirement;Metabolism	[G]	KOG0234	Fructose-6-phosphate 2-kinase/fructose-2,6-biphosphatase
J4USQ0	PhoD-like phosphatase	BBA_02714									plas	metabolic process; oxidation-reduction process; single-organism metabolic process;		catalytic activity; oxidoreductase activity;	K01113	phoD; alkaline phosphatase D [EC:3.1.3.1]	cmt00790 Folate biosynthesis - Cordyceps militaris; cmt01100 Metabolic pathways - Cordyceps militaris;	IPR003042; IPR002938;	Monooxygenase, FAD-binding; Aromatic-ring hydroxylase-like;
J4VZC2	Non-hemolytic phospholipase C	BBA_07299	0.818	0.090044	0.927	0.088114	0.763	0.054848	0.845	0.19438	extr			hydrolase activity; catalytic activity; hydrolase activity, acting on ester bonds;	K01114	plcC; phospholipase C [EC:3.1.4.3]	cmt00565 Ether lipid metabolism - Cordyceps militaris; cmt00564 Glycerophospholipid metabolism - Cordyceps militaris; cmt00562 Inositol phosphate metabolism - Cordyceps militaris; cmt01100 Metabolic pathways - Cordyceps militaris;	IPR007312;	Phosphoesterase;
J4VZD4	Phosphoesterase-like protein	BBA_07309	0.358	3.4618e-05	0.645	0.00054124	0.647	3.568e-05	0.513	3.3732e-07	extr			hydrolase activity; catalytic activity; hydrolase activity, acting on ester bonds;	K01114	plcC; phospholipase C [EC:3.1.4.3]	cmt00565 Ether lipid metabolism - Cordyceps militaris; cmt00564 Glycerophospholipid metabolism - Cordyceps militaris; cmt00562 Inositol phosphate metabolism - Cordyceps militaris; cmt01100 Metabolic pathways - Cordyceps militaris;	IPR007312;	Phosphoesterase;
J5JE55	Phospholipase PldA, putative	BBA_06877	1.506	0.0036662	1.026	0.170634	1.289	0.012323	1.616	0.00034704	cyto	metabolic process;		catalytic activity;	K01115	PLD1_2; phospholipase D1/2 [EC:3.1.4.4]	cmt00565 Ether lipid metabolism - Cordyceps militaris; cmt00564 Glycerophospholipid metabolism - Cordyceps militaris; cmt04144 Endocytosis - Cordyceps militaris; cmt01100 Metabolic pathways - Cordyceps militaris;	IPR001736;	Phospholipase D/Transphosphatidylase;	Cell cycle and dna processing;Cellular communication/signal transduction mechanism;Cell type differentiation;Protein with binding function or cofactor requirement;Metabolism	[I]	KOG1329	Phospholipase D1
J5JAB1	Glycerophosphoryl diester phosphodiesterase	BBA_07943	0.621	0.045436	0.853	0.52542	0.864	0.037064	0.776	0.019921	extr	alditol metabolic process; organic hydroxy compound metabolic process; alcohol metabolic process; small molecule metabolic process; glycerol metabolic process; primary metabolic process; carbohydrate metabolic process; polyol metabolic process; cellular metabolic process; organic substance metabolic process; metabolic process; cellular carbohydrate metabolic process; single-organism metabolic pro…		phosphoric diester hydrolase activity; hydrolase activity; glycerophosphodiester phosphodiesterase activity; catalytic activity; phosphoric ester hydrolase activity; hydrolase activity, acting on ester bonds;	K01126	E3.1.4.46; glycerophosphoryl diester phosphodiesterase [EC:3.1.4.46]	cmt00564 Glycerophospholipid metabolism - Cordyceps militaris;	IPR017946;	PLC-like phosphodiesterase, TIM beta/alpha-barrel domain;
J4KKQ8	Alkaline phosphatase-like protein	BBA_10179	1.222	0.5244	0.907	0.161062	0.919	0.64492	0.296	0.43608	cyto	metabolic process;		hydrolase activity; sulfuric ester hydrolase activity; catalytic activity; hydrolase activity, acting on ester bonds;	K01130	E3.1.6.1; arylsulfatase [EC:3.1.6.1]	cmt00600 Sphingolipid metabolism - Cordyceps militaris;	IPR017849; IPR000917; IPR017850;	Alkaline-phosphatase-like, core domain; Sulfatase; Alkaline phosphatase-like, alpha/beta/alpha;	Protein with binding function or cofactor requirement;Metabolism	[R]	KOG3867	Sulfatase
J4UV04	Ribonuclease Trv, RNase Trv	BBA_00766	1.292	0.060072	1.441	0.039728	1.695	0.0074496	1.605	0.00047222	extr			RNA binding; endoribonuclease activity; hydrolase activity; endonuclease activity, active with either ribo- or deoxyribonucleic acids and producing 3'-phosphomonoesters; heterocyclic compound binding; organic cyclic compound binding; catalytic activity; ribonuclease T2 activity; binding; endoribonuclease activity, producing 3'-phosphomonoesters; nucleic acid binding; nuclease activity; hydrolase …	K01166					Cell fate;Transcription;Metabolism
J5K3A2	Ribonuclease T2 family protein	BBA_00428	0.714	0.0143488	0.949	0.67578	1.008	0.7966	0.708	0.000126704	extr			RNA binding; endoribonuclease activity; hydrolase activity; endonuclease activity, active with either ribo- or deoxyribonucleic acids and producing 3'-phosphomonoesters; heterocyclic compound binding; organic cyclic compound binding; catalytic activity; ribonuclease T2 activity; binding; endoribonuclease activity, producing 3'-phosphomonoesters; nucleic acid binding; nuclease activity; hydrolase …	K01166					Cell fate;Transcription;Metabolism
J5K495	DNA/RNA non-specific endonuclease	BBA_01911	1.287	0.0094358	0.917	0.66018	1.094	0.031654	0.955	0.2341	extr			organic cyclic compound binding; heterocyclic compound binding; catalytic activity; binding; nucleic acid binding; hydrolase activity, acting on ester bonds; nuclease activity; ion binding; cation binding; metal ion binding; hydrolase activity; endonuclease activity;	K01173			IPR020821; IPR001604;	Extracellular Endonuclease, subunit A; DNA/RNA non-specific endonuclease;	Cell cycle and dna processing;Cell fate;Protein with binding function or cofactor requirement;Metabolism	[F]	KOG3721	Mitochondrial endonuclease
J4ULN3	Alpha-amylase A type-3	BBA_05376	0.888	0.158808	1.088	0.9505	1.034	0.196116	0.909	0.21334	extr	organic substance catabolic process; metabolic process; primary metabolic process; carbohydrate metabolic process; catabolic process; organic substance metabolic process; carbohydrate catabolic process;		alpha-amylase activity; amylase activity; catalytic activity; binding; hydrolase activity, acting on glycosyl bonds; ion binding; metal ion binding; cation binding; hydrolase activity, hydrolyzing O-glycosyl compounds; hydrolase activity; calcium ion binding;	K01176	E3.2.1.1; alpha-amylase [EC:3.2.1.1]	cmt00500 Starch and sucrose metabolism - Cordyceps militaris; cmt01100 Metabolic pathways - Cordyceps militaris;	IPR006589; IPR013780; IPR015340; IPR017853; IPR006047; IPR013781;	Alpha-amylase, domain of unknown function DUF1966, C-terminal; Glycoside hydrolase, superfamily; Glycosyl hydrolase, family 13, subfamily, catalytic domain; Glycosyl hydrolase, family 13, all-beta; Glycoside hydrolase, catalytic domain; Glycosyl hydrolase, family 13, catalytic domain;	Metabolism	[G]	KOG0471	Alpha-amylase
J4WGZ5	Glucoamylase	BBA_02195	0.812	0.00072724	1.58	3.9298e-09	0.992	0.32862	1.337	0.013439	extr	organic substance catabolic process; metabolic process; polysaccharide metabolic process; macromolecule catabolic process; macromolecule metabolic process; polysaccharide catabolic process; primary metabolic process; carbohydrate metabolic process; catabolic process; organic substance metabolic process; carbohydrate catabolic process;		starch binding; polysaccharide binding; catalytic activity; binding; glucan 1,4-alpha-glucosidase activity; hydrolase activity, acting on glycosyl bonds; glucosidase activity; carbohydrate binding; hydrolase activity, hydrolyzing O-glycosyl compounds; hydrolase activity; pattern binding;	K01178	E3.2.1.3; glucoamylase [EC:3.2.1.3]	cmt00500 Starch and sucrose metabolism - Cordyceps militaris; cmt01100 Metabolic pathways - Cordyceps militaris;	IPR012341; IPR013783; IPR013784; IPR008928; IPR002044;	Six-hairpin glycosidase; Carbohydrate binding module family 20; Immunoglobulin-like fold; Carbohydrate-binding-like fold; Six-hairpin glycosidase-like;	Cell type differentiation;Metabolism
J4KM01	Chitinase 18-3	BBA_07899									nucl	glucosamine-containing compound metabolic process; chitin metabolic process; aminoglycan catabolic process; carbohydrate derivative catabolic process; nitrogen compound metabolic process; chitin catabolic process; carbohydrate metabolic process; primary metabolic process; glucosamine-containing compound catabolic process; organic substance metabolic process; organic substance catabolic process; m…		catalytic activity; binding; ion binding; hydrolase activity, acting on glycosyl bonds; hydrolase activity, hydrolyzing O-glycosyl compounds; cation binding; hydrolase activity; chitinase activity;	K01183	E3.2.1.14; chitinase [EC:3.2.1.14]	cmt00520 Amino sugar and nucleotide sugar metabolism - Cordyceps militaris; cmt01110 Biosynthesis of secondary metabolites - Cordyceps militaris;	IPR001223; IPR011583; IPR017853; IPR013781;	Chitinase II; Glycoside hydrolase, superfamily; Glycoside hydrolase, catalytic domain; Glycoside hydrolase, family 18, catalytic domain;	Protein with binding function or cofactor requirement;Metabolism	[G]	KOG2806	Chitinase
J4KNC9	Class III chitinase ChiA2	BBA_05353									extr	metabolic process; carbohydrate metabolic process; primary metabolic process; organic substance metabolic process;		catalytic activity; binding; ion binding; hydrolase activity, acting on glycosyl bonds; hydrolase activity, hydrolyzing O-glycosyl compounds; cation binding; hydrolase activity;	K01183	E3.2.1.14; chitinase [EC:3.2.1.14]	cmt00520 Amino sugar and nucleotide sugar metabolism - Cordyceps militaris; cmt01110 Biosynthesis of secondary metabolites - Cordyceps militaris;	IPR001223; IPR017853; IPR013781;	Glycoside hydrolase, superfamily; Glycoside hydrolase, catalytic domain; Glycoside hydrolase, family 18, catalytic domain;	Cell cycle and dna processing;Metabolism	[M]	KOG4701	Chitinase
J4KQ08	Putative endochitinase CHI2	BBA_02381	0.494	0.34886	0.852	0.52232	1.107	0.90632	0.745	0.49022	extr	metabolic process; carbohydrate metabolic process; primary metabolic process; organic substance metabolic process;	extracellular region;	polysaccharide binding; catalytic activity; binding; ion binding; hydrolase activity, acting on glycosyl bonds; hydrolase activity, hydrolyzing O-glycosyl compounds; carbohydrate binding; cellulose binding; cation binding; hydrolase activity; pattern binding;	K01183	E3.2.1.14; chitinase [EC:3.2.1.14]	cmt00520 Amino sugar and nucleotide sugar metabolism - Cordyceps militaris; cmt01110 Biosynthesis of secondary metabolites - Cordyceps militaris;	IPR001223; IPR000254; IPR017853; IPR013781;	Cellulose-binding domain, fungal; Glycoside hydrolase, superfamily; Glycoside hydrolase, catalytic domain; Glycoside hydrolase, family 18, catalytic domain;	Cell cycle and dna processing;Metabolism	[M]	KOG4701	Chitinase
J4VT77	Acidic chitinase	BBA_09307	0.589	0.00020272	0.765	0.036806	0.771	0.00146868	0.941	0.171862	cyto	glucosamine-containing compound metabolic process; chitin metabolic process; aminoglycan catabolic process; carbohydrate derivative catabolic process; nitrogen compound metabolic process; chitin catabolic process; carbohydrate metabolic process; primary metabolic process; glucosamine-containing compound catabolic process; organic substance metabolic process; organic substance catabolic process; m…		catalytic activity; binding; ion binding; hydrolase activity, acting on glycosyl bonds; hydrolase activity, hydrolyzing O-glycosyl compounds; cation binding; hydrolase activity; chitinase activity;	K01183	E3.2.1.14; chitinase [EC:3.2.1.14]	cmt00520 Amino sugar and nucleotide sugar metabolism - Cordyceps militaris; cmt01110 Biosynthesis of secondary metabolites - Cordyceps militaris;	IPR001223; IPR011583; IPR017853; IPR013781;	Chitinase II; Glycoside hydrolase, superfamily; Glycoside hydrolase, catalytic domain; Glycoside hydrolase, family 18, catalytic domain;	Biogenesis of cellular components;Cell type differentiation;Protein with binding function or cofactor requirement;Metabolism	[G]	KOG2806	Chitinase
J5JG64	Chitinase-like protein	BBA_06297	0.561	0.051186	0.875	0.44362	0.771	0.130202	0.72	0.0116822	extr	metabolic process; carbohydrate metabolic process; primary metabolic process; organic substance metabolic process;	extracellular region;	polysaccharide binding; catalytic activity; binding; ion binding; hydrolase activity, acting on glycosyl bonds; hydrolase activity, hydrolyzing O-glycosyl compounds; carbohydrate binding; cellulose binding; cation binding; hydrolase activity; pattern binding;	K01183	E3.2.1.14; chitinase [EC:3.2.1.14]	cmt00520 Amino sugar and nucleotide sugar metabolism - Cordyceps militaris; cmt01110 Biosynthesis of secondary metabolites - Cordyceps militaris;	IPR001223; IPR000254; IPR017853; IPR013781;	Cellulose-binding domain, fungal; Glycoside hydrolase, superfamily; Glycoside hydrolase, catalytic domain; Glycoside hydrolase, family 18, catalytic domain;	Cell cycle and dna processing;Metabolism	[M]	KOG4701	Chitinase
J4USY9	Alpha-glucosidase b	BBA_01877	0.475	3.051e-05	0.662	0.0151848	0.617	0.00059376	0.674	3.3466e-05	extr	metabolic process; carbohydrate metabolic process; primary metabolic process; organic substance metabolic process;		carbohydrate binding; hydrolase activity, hydrolyzing O-glycosyl compounds; hydrolase activity; catalytic activity; binding; hydrolase activity, acting on glycosyl bonds;	K01187	malZ; alpha-glucosidase [EC:3.2.1.20]	cmt00500 Starch and sucrose metabolism - Cordyceps militaris; cmt00052 Galactose metabolism - Cordyceps militaris; cmt01100 Metabolic pathways - Cordyceps militaris;	IPR011013; IPR025887; IPR017853;	Glycoside hydrolase family 31, N-terminal domain; Glycoside hydrolase, superfamily; Galactose mutarotase-like domain;	Energy;Metabolism	[G]	KOG1065	Maltase glucoamylase and related hydrolases, glycosyl hydrolase family 31
J5JF34	Glycoside hydrolase family 13	BBA_06427									mito	metabolic process; carbohydrate metabolic process; primary metabolic process; organic substance metabolic process;		cation binding; hydrolase activity; catalytic activity; binding; ion binding;	K01187	malZ; alpha-glucosidase [EC:3.2.1.20]	cmt00500 Starch and sucrose metabolism - Cordyceps militaris; cmt00052 Galactose metabolism - Cordyceps militaris; cmt01100 Metabolic pathways - Cordyceps militaris;	IPR006589; IPR013780; IPR017853; IPR006047; IPR013781;	Glycoside hydrolase, superfamily; Glycosyl hydrolase, family 13, subfamily, catalytic domain; Glycosyl hydrolase, family 13, all-beta; Glycoside hydrolase, catalytic domain; Glycosyl hydrolase, family 13, catalytic domain;	Energy;Metabolism	[G]	KOG0471	Alpha-amylase
J5JRG1	Beta-glucosidase, putative	BBA_05672	1.057	0.25634	1.085	0.136614	1.011	0.057716	1.127	0.091904	cyto	metabolic process; carbohydrate metabolic process; primary metabolic process; organic substance metabolic process;		catalytic activity; binding; ion binding; hydrolase activity, acting on glycosyl bonds; hydrolase activity, hydrolyzing O-glycosyl compounds; cation binding; hydrolase activity;	K01188	E3.2.1.21; beta-glucosidase [EC:3.2.1.21]	cmt00500 Starch and sucrose metabolism - Cordyceps militaris; cmt01110 Biosynthesis of secondary metabolites - Cordyceps militaris; cmt00460 Cyanoamino acid metabolism - Cordyceps militaris; cmt01100 Metabolic pathways - Cordyceps militaris;	IPR017853; IPR013781;	Glycoside hydrolase, superfamily; Glycoside hydrolase, catalytic domain;	Metabolism
J5JHC9	Glycosyl hydrolase family 2	BBA_05838	0.814	0.00116714	0.753	0.000243	0.836	0.0026112	1.248	0.00183968	nucl	metabolic process; carbohydrate metabolic process; primary metabolic process; organic substance metabolic process;	macromolecular complex; beta-galactosidase complex; protein complex;	galactosidase activity; catalytic activity; binding; ion binding; hydrolase activity, acting on glycosyl bonds; carbohydrate binding; hydrolase activity, hydrolyzing O-glycosyl compounds; cation binding; beta-galactosidase activity; hydrolase activity;	K01190	lacZ; beta-galactosidase [EC:3.2.1.23]	cmt00511 Other glycan degradation - Cordyceps militaris; cmt00052 Galactose metabolism - Cordyceps militaris; cmt01100 Metabolic pathways - Cordyceps militaris; cmt00600 Sphingolipid metabolism - Cordyceps militaris;	IPR006102; IPR017853; IPR004199; IPR006103; IPR011013; IPR014718; IPR006104; IPR008979; IPR013781; IPR013812;	Glycoside hydrolase, family 2, TIM barrel; Galactose mutarotase-like domain; Beta galactosidase small chain/ domain 5; Glycosyl hydrolases family 2, sugar binding domain; Glycoside hydrolase-type carbohydrate-binding, subgroup; Glycoside hydrolase, family 2, immunoglobulin-like beta-sandwich; Glycoside hydrolase, family 2/20, immunoglobulin-like beta-sandwich domain; Galactose-binding domain-like…	Metabolism	[G]	KOG2024	Beta-Glucuronidase GUSB (glycosylhydrolase superfamily 2)
J4UW84	Glycoside hydrolase family 38	BBA_00172	0.957	0.033094	0.867	0.00167284	0.949	0.121338	1.131	0.04567	cyto	single-organism carbohydrate metabolic process; metabolic process; monosaccharide metabolic process; mannose metabolic process; primary metabolic process; carbohydrate metabolic process; hexose metabolic process; organic substance metabolic process;		mannosidase activity; transition metal ion binding; catalytic activity; binding; alpha-mannosidase activity; ion binding; hydrolase activity, acting on glycosyl bonds; cation binding; hydrolase activity, hydrolyzing O-glycosyl compounds; carbohydrate binding; metal ion binding; hydrolase activity; zinc ion binding;	K01191	E3.2.1.24; alpha-mannosidase [EC:3.2.1.24]	cmt00511 Other glycan degradation - Cordyceps militaris;	IPR011013; IPR011330; IPR027291; IPR015341; IPR011682; IPR000602;	Glycoside hydrolase, family 38, central domain; Glycosyl hydrolase family 38, C-terminal; Glycoside hydrolase family 38, N-terminal domain; Galactose mutarotase-like domain; Glycoside hydrolase 38/57, N-terminal domain; Glycoside hydrolase/deacetylase, beta/alpha-barrel;	Metabolism	[G]	KOG4342	Alpha-mannosidase
J4WIR4	Glycosyl hydrolase family 2	BBA_01675	2.037	2.5254e-05	0.861	0.0117862	0.987	0.5196	1.292	0.45688	nucl	regulation of cellular process; single organism signaling; cellular response to stimulus; intracellular signal transduction; single-organism cellular process; single-organism process; organic substance transport; small GTPase mediated signal transduction; carbohydrate metabolic process; primary metabolic process; response to stimulus; signaling; protein transport; establishment of localization; o…		nucleoside phosphate binding; nucleoside binding; ion binding; hydrolase activity, hydrolyzing O-glycosyl compounds; hydrolase activity; nucleotide binding; organic cyclic compound binding; heterocyclic compound binding; ribonucleoside binding; catalytic activity; ribonucleotide binding; binding; hydrolase activity, acting on glycosyl bonds; purine ribonucleoside binding; cation binding; purine r…	K01192	E3.2.1.25; beta-mannosidase [EC:3.2.1.25]	cmt00511 Other glycan degradation - Cordyceps militaris;	IPR005225; IPR006104; IPR006102; IPR027417; IPR017853; IPR013812; IPR013781; IPR008979;	Small GTP-binding protein domain; Glycosyl hydrolases family 2, sugar binding domain; Glycoside hydrolase, family 2, immunoglobulin-like beta-sandwich; Glycoside hydrolase, family 2/20, immunoglobulin-like beta-sandwich domain; Galactose-binding domain-like; Glycoside hydrolase, catalytic domain; Glycoside hydrolase, superfamily; P-loop containing nucleoside triphosphate hydrolase;	Cellular communication/signal transduction mechanism;protein fate;Protein with binding function or cofactor requirement;Metabolism
A1YQE2	Neutral trehalase	BBA_01127	1.403	0.00064242	1.312	2.9658e-06	0.908	0.024566	1.195	0.00092562	cyto	single-organism carbohydrate catabolic process; cellular carbohydrate catabolic process; oligosaccharide catabolic process; disaccharide catabolic process; trehalose catabolic process; disaccharide metabolic process; primary metabolic process; carbohydrate metabolic process; cellular metabolic process; organic substance metabolic process; carbohydrate catabolic process; organic substance cataboli…	intracellular part; cell; cell part; intracellular; cytoplasm;	alpha,alpha-trehalase activity; catalytic activity; binding; ion binding; hydrolase activity, acting on glycosyl bonds; cation binding; hydrolase activity, hydrolyzing O-glycosyl compounds; metal ion binding; hydrolase activity; calcium ion binding; trehalase activity;	K01194	E3.2.1.28; alpha,alpha-trehalase [EC:3.2.1.28]	cmt00500 Starch and sucrose metabolism - Cordyceps militaris; cmt01100 Metabolic pathways - Cordyceps militaris;	IPR011120; IPR008928;	Neutral trehalase Ca2+ binding; Six-hairpin glycosidase-like;	cell rescue, defense and virulence;Energy;Protein with binding function or cofactor requirement;Metabolism	[G]	KOG0602	Neutral trehalase
J4KPW8	Glycoside hydrolase family 13	BBA_03075	1.287	0.0150114	0.829	0.033054	0.944	0.8141	1.094	0.032084	cyto	carbohydrate biosynthetic process; polysaccharide biosynthetic process; cellular carbohydrate catabolic process; glucan metabolic process; biosynthetic process; energy reserve metabolic process; cellular metabolic process; cellular polysaccharide metabolic process; organic substance metabolic process; glycogen catabolic process; metabolic process; generation of precursor metabolites and energy; c…		4-alpha-glucanotransferase activity; transferase activity, transferring hexosyl groups; catalytic activity; alpha-glucosidase activity; binding; ion binding; hydrolase activity, acting on glycosyl bonds; amylo-alpha-1,6-glucosidase activity; glucosidase activity; cation binding; hydrolase activity, hydrolyzing O-glycosyl compounds; transferase activity, transferring glycosyl groups; hydrolase act…	K01196	AGL; glycogen debranching enzyme [EC:2.4.1.25 3.2.1.33]	cmt00500 Starch and sucrose metabolism - Cordyceps militaris; cmt01100 Metabolic pathways - Cordyceps militaris;	IPR008928; IPR017853; IPR013781;	Glycoside hydrolase, superfamily; Glycoside hydrolase, catalytic domain; Six-hairpin glycosidase-like;	Energy;Metabolism
J5JDU2	Beta-N-acetylglucosaminidase, putative	BBA_09087	0.937	0.6473	0.942	0.62786	1.111	0.063452	1.015	0.90522	cyto	metabolic process; carbohydrate metabolic process; primary metabolic process; organic substance metabolic process;		hydrolase activity, hydrolyzing O-glycosyl compounds; hydrolase activity; catalytic activity; hydrolase activity, acting on glycosyl bonds;	K01207	E3.2.1.52; beta-N-acetylhexosaminidase [EC:3.2.1.52]	cmt00312 beta-Lactam resistance - Cordyceps militaris; cmt00520 Amino sugar and nucleotide sugar metabolism - Cordyceps militaris; cmt01110 Biosynthesis of secondary metabolites - Cordyceps militaris;	IPR001764; IPR017853;	Glycoside hydrolase, superfamily; Glycoside hydrolase, family 3, N-terminal;	Metabolism
J5JNA5	Glycoside hydrolase family 63	BBA_06495	1.224	0.025196	0.954	0.52686	1.035	0.81298	1.014	0.4565	nucl	single-organism carbohydrate metabolic process; metabolic process; oligosaccharide metabolic process; primary metabolic process; carbohydrate metabolic process; organic substance metabolic process;		mannosyl-oligosaccharide glucosidase activity; glucosidase activity; hydrolase activity, hydrolyzing O-glycosyl compounds; hydrolase activity; catalytic activity; hydrolase activity, acting on glycosyl bonds;	K01228	GCS1; mannosyl-oligosaccharide glucosidase [EC:3.2.1.106]	cmt00510 N-Glycan biosynthesis - Cordyceps militaris; cmt01100 Metabolic pathways - Cordyceps militaris; cmt04141 Protein processing in endoplasmic reticulum - Cordyceps militaris;	IPR008928;	Six-hairpin glycosidase-like;	Biogenesis of cellular components;protein fate;Metabolism	[G]	KOG2161	Glucosidase I
J5J5Z7	Glycoside hydrolase, family 47	BBA_09129	0.763	3.577e-06	0.827	1.29532e-06	0.81	0.00177198	1.005	0.56528	extr		membrane;	mannosidase activity; mannosyl-oligosaccharide mannosidase activity; catalytic activity; binding; ion binding; hydrolase activity, acting on glycosyl bonds; alpha-mannosidase activity; cation binding; metal ion binding; hydrolase activity, hydrolyzing O-glycosyl compounds; hydrolase activity; calcium ion binding; mannosyl-oligosaccharide 1,2-alpha-mannosidase activity;	K01230	MAN1; mannosyl-oligosaccharide alpha-1,2-mannosidase [EC:3.2.1.113]	cmt00510 N-Glycan biosynthesis - Cordyceps militaris; cmt00513 Various types of N-glycan biosynthesis - Cordyceps militaris; cmt01100 Metabolic pathways - Cordyceps militaris; cmt04141 Protein processing in endoplasmic reticulum - Cordyceps militaris;			protein fate;Protein with binding function or cofactor requirement;Metabolism
J5JW61	Adenosylhomocysteinase	BBA_01903	0.859	0.0048254	0.781	7.8848e-06	0.933	0.28344	1.001	0.113008	cyto	metabolic process; one-carbon metabolic process; cellular metabolic process; cellular process; single-organism metabolic process; small molecule metabolic process;		organic cyclic compound binding; heterocyclic compound binding; adenosylhomocysteinase activity; hydrolase activity, acting on ether bonds; nucleoside phosphate binding; catalytic activity; binding; hydrolase activity; nucleotide binding; trialkylsulfonium hydrolase activity; small molecule binding;	K01251	E3.3.1.1; adenosylhomocysteinase [EC:3.3.1.1]	cmt00270 Cysteine and methionine metabolism - Cordyceps militaris; cmt01100 Metabolic pathways - Cordyceps militaris;	IPR016040; IPR015878;	S-adenosyl-L-homocysteine hydrolase, NAD binding domain; NAD(P)-binding domain;	Protein with binding function or cofactor requirement;Metabolism	[H]	KOG1370	S-adenosylhomocysteine hydrolase
J5JDS0	Leukotriene A-4 hydrolase/aminopeptidase	BBA_07078	0.861	0.02961	0.84	0.0090598	0.787	0.0116102	0.881	0.00132412	mito	unsaturated fatty acid metabolic process; organic acid biosynthetic process; leukotriene biosynthetic process; fatty acid derivative metabolic process; cellular lipid metabolic process; biosynthetic process; cellular metabolic process; lipid biosynthetic process; organic substance metabolic process; metabolic process; icosanoid biosynthetic process; monocarboxylic acid metabolic process; proteoly…		endopeptidase activity; exopeptidase activity; metalloendopeptidase activity; peptidase activity; transition metal ion binding; catalytic activity; binding; ion binding; cation binding; metal ion binding; peptidase activity, acting on L-amino acid peptides; aminopeptidase activity; hydrolase activity; metallopeptidase activity; zinc ion binding;	K01254	LTA4H; leukotriene-A4 hydrolase [EC:3.3.2.6]	cmt01100 Metabolic pathways - Cordyceps militaris; cmt00590 Arachidonic acid metabolism - Cordyceps militaris;	IPR014782; IPR015211; IPR016024;	Peptidase M1, membrane alanine aminopeptidase, N-terminal; Armadillo-type fold; Peptidase M1, leukotriene A4 hydrolase, aminopeptidase C-terminal;	protein fate;Protein with binding function or cofactor requirement;Metabolism	[IOVE]	KOG1047	Bifunctional leukotriene A4 hydrolase/aminopeptidase LTA4H
J5J2K5	Xaa-Pro aminopeptidase, putative	BBA_09968	0.879	0.0033038	0.951	0.091042	0.989	0.98884	0.964	0.46484	cyto	cellular process;		peptidase activity; exopeptidase activity; catalytic activity; binding; ion binding; cation binding; metal ion binding; peptidase activity, acting on L-amino acid peptides; aminopeptidase activity; hydrolase activity;	K01262			IPR000994; IPR000587;	Peptidase M24, structural domain; Creatinase, N-terminal;	protein fate;Protein with binding function or cofactor requirement	[E]	KOG2413	Xaa-Pro aminopeptidase
J5JGN8	Peptidase family M28	BBA_08416	1.024	0.33064	1.041	0.6	0.967	0.43722	1.161	0.0111328	extr	proteolysis; metabolic process; macromolecule metabolic process; protein metabolic process; primary metabolic process; organic substance metabolic process;		peptidase activity; hydrolase activity; catalytic activity;	K01264			IPR003137; IPR007484;	Protease-associated domain, PA; Peptidase M28;	protein fate	[OPR]	KOG2195	Transferrin receptor and related proteins containing the protease-associated (PA) domain
J4UQX7	Methionine aminopeptidase 2	BBA_03592	1.135	0.2742	1.068	0.4587	1.117	0.0142586	1.049	0.5772	cyto_nucl	proteolysis; metabolic process; macromolecule metabolic process; protein metabolic process; primary metabolic process; cellular process; organic substance metabolic process;		peptidase activity; exopeptidase activity; catalytic activity; binding; metalloexopeptidase activity; ion binding; cation binding; metal ion binding; peptidase activity, acting on L-amino acid peptides; metallopeptidase activity; aminopeptidase activity; hydrolase activity;	K01265			IPR011991; IPR000994;	Peptidase M24, structural domain; Winged helix-turn-helix DNA-binding domain;	Protein synthesis;protein fate;Protein with binding function or cofactor requirement	[R]	KOG2775	Metallopeptidase
J5K6C2	Methionine aminopeptidase	BBA_01601	0.951	0.76872	1.171	0.0095286	1.041	0.7638	0.929	0.4029	cyto	proteolysis; metabolic process; macromolecule metabolic process; protein metabolic process; primary metabolic process; cellular process; organic substance metabolic process;		peptidase activity; exopeptidase activity; catalytic activity; binding; metalloexopeptidase activity; ion binding; cation binding; metal ion binding; peptidase activity, acting on L-amino acid peptides; metallopeptidase activity; aminopeptidase activity; hydrolase activity;	K01265			IPR000994;	Peptidase M24, structural domain;	Regulation of metabolism and protein function;Protein synthesis;protein fate;Protein with binding function or cofactor requirement	[O]	KOG2738	Putative methionine aminopeptidase
J5K0K1	Peptidase family S58	BBA_03561	0.873	0.33392	1.178	0.42846	1.355	0.195142	1.206	0.34968	mito	glutamine family amino acid metabolic process; cellular amino acid biosynthetic process; arginine biosynthetic process; organic acid biosynthetic process; single-organism biosynthetic process; small molecule metabolic process; arginine metabolic process; nitrogen compound metabolic process; biosynthetic process; alpha-amino acid metabolic process; primary metabolic process; organonitrogen compoun…		acetyl-CoA:L-glutamate N-acetyltransferase activity; transferase activity, transferring acyl groups; catalytic activity; glutamate N-acetyltransferase activity; transferase activity; transferase activity, transferring acyl groups other than amino-acyl groups; N-acetyltransferase activity; acetyltransferase activity; N-acyltransferase activity;	K01266			IPR016117;	ArgJ-like domain;
J4WJR2	Aminopeptidase I zinc metalloprotease	BBA_00909	0.923	0.117888	1.003	0.85708	0.983	0.26364	1.055	0.55358	cyto	proteolysis; metabolic process; macromolecule metabolic process; protein metabolic process; primary metabolic process; organic substance metabolic process;		exopeptidase activity; peptidase activity; transition metal ion binding; catalytic activity; binding; ion binding; cation binding; metal ion binding; peptidase activity, acting on L-amino acid peptides; hydrolase activity; metallopeptidase activity; aminopeptidase activity; zinc ion binding;	K01267			IPR023358;	Peptidase M18, domain 2;	protein fate;Protein with binding function or cofactor requirement	[E]	KOG2596	Aminopeptidase I zinc metalloprotease (M18)
J4WFP5	Aminopeptidase I zinc metalloprotease	BBA_02737	1.152	0.08694	0.944	0.20838	1.062	0.79962	1.376	0.106452	mito	proteolysis; metabolic process; macromolecule metabolic process; protein metabolic process; primary metabolic process; organic substance metabolic process;		exopeptidase activity; peptidase activity; transition metal ion binding; catalytic activity; binding; ion binding; cation binding; metal ion binding; peptidase activity, acting on L-amino acid peptides; hydrolase activity; metallopeptidase activity; aminopeptidase activity; zinc ion binding;	K01268			IPR023358;	Peptidase M18, domain 2;	protein fate	[E]	KOG2596	Aminopeptidase I zinc metalloprotease (M18)
J5JD29	Peptidase M19, renal dipeptidase	BBA_07197	1.387	0.01109	0.886	0.081522	0.933	0.6214	0.891	0.058768	extr	proteolysis; metabolic process; macromolecule metabolic process; protein metabolic process; primary metabolic process; organic substance metabolic process;		peptidase activity; exopeptidase activity; catalytic activity; dipeptidyl-peptidase activity; metalloexopeptidase activity; peptidase activity, acting on L-amino acid peptides; hydrolase activity; metallopeptidase activity; dipeptidase activity;	K01273						[O]	KOG4127	Renal dipeptidase
J4UUE9	Peptidase family M49	BBA_01577	0.926	0.152456	0.904	0.0030682	0.867	0.03898	1.028	0.28272	cyto	proteolysis; metabolic process; macromolecule metabolic process; protein metabolic process; primary metabolic process; organic substance metabolic process;	intracellular part; cell; cell part; intracellular; cytoplasm;	peptidase activity, acting on L-amino acid peptides; hydrolase activity; peptidase activity; exopeptidase activity; catalytic activity; dipeptidyl-peptidase activity;	K01277					protein fate;Protein with binding function or cofactor requirement
J4UJS2	Tripeptidyl peptidase A	BBA_06921	0.366	0.098108	0.555	0.058482	0.747	0.22048	0.351	0.022372	extr	proteolysis; metabolic process; macromolecule metabolic process; protein metabolic process; primary metabolic process; organic substance metabolic process;		serine-type endopeptidase activity; endopeptidase activity; peptidase activity; catalytic activity; serine hydrolase activity; serine-type peptidase activity; peptidase activity, acting on L-amino acid peptides; hydrolase activity;	K01279			IPR009020; IPR000209; IPR015366;	Peptidase S8/S53 domain; Proteinase inhibitor, propeptide; Peptidase S53, propeptide;	Biogenesis of cellular components;protein fate;Protein with binding function or cofactor requirement;Metabolism
J4UME0	Tripeptidyl peptidase	BBA_04978	1.859	0.033714	1.481	1.02916e-05	1.311	0.00059156	1.642	8.705e-07	extr	proteolysis; metabolic process; macromolecule metabolic process; protein metabolic process; primary metabolic process; organic substance metabolic process;		serine-type endopeptidase activity; endopeptidase activity; peptidase activity; catalytic activity; serine hydrolase activity; serine-type peptidase activity; peptidase activity, acting on L-amino acid peptides; hydrolase activity;	K01279			IPR009020; IPR000209; IPR015366;	Peptidase S8/S53 domain; Proteinase inhibitor, propeptide; Peptidase S53, propeptide;	Biogenesis of cellular components;protein fate;Protein with binding function or cofactor requirement;Metabolism
J4KMI8	Dipeptidyl aminopeptidase	BBA_07034	0.903	0.2243	1.055	0.4196	1.284	0.00041474	1.101	0.21156	plas	proteolysis; metabolic process; macromolecule metabolic process; protein metabolic process; primary metabolic process; organic substance metabolic process;	membrane;	peptidase activity; exopeptidase activity; serine hydrolase activity; catalytic activity; serine-type peptidase activity; peptidase activity, acting on L-amino acid peptides; hydrolase activity; aminopeptidase activity;	K01282			IPR001375; IPR002469;	Peptidase S9, prolyl oligopeptidase, catalytic domain; Peptidase S9B, dipeptidylpeptidase IV N-terminal;	protein fate;Protein with binding function or cofactor requirement	[O]	KOG2100	Dipeptidyl aminopeptidase
J4UMY1	KEX1 protein	BBA_04810	1.451	0.04809	0.864	0.008058	1.156	0.2884	1.062	0.39592	extr	proteolysis; metabolic process; macromolecule metabolic process; protein metabolic process; primary metabolic process; organic substance metabolic process;		carboxypeptidase activity; peptidase activity; exopeptidase activity; catalytic activity; serine hydrolase activity; serine-type peptidase activity; peptidase activity, acting on L-amino acid peptides; hydrolase activity; serine-type carboxypeptidase activity; serine-type exopeptidase activity;	K01288					Regulation of metabolism and protein function;protein fate;Protein with binding function or cofactor requirement	[OE]	KOG1282	Serine carboxypeptidases (lysosomal cathepsin A)
J4VSU4	Serine carboxypeptidase	BBA_09427	0.194	3.184e-10	0.638	7.7964e-06	0.507	1.60784e-10	0.374	0.00034944	extr	proteolysis; metabolic process; macromolecule metabolic process; protein metabolic process; primary metabolic process; organic substance metabolic process;		carboxypeptidase activity; peptidase activity; exopeptidase activity; catalytic activity; serine hydrolase activity; serine-type peptidase activity; peptidase activity, acting on L-amino acid peptides; hydrolase activity; serine-type carboxypeptidase activity; serine-type exopeptidase activity;	K01288					protein fate	[OE]	KOG1282	Serine carboxypeptidases (lysosomal cathepsin A)
J5K795	Putative SERINE-TYPE CARBOXYPEPTIDASE F	BBA_00850	0.44	0.08546	0.754	0.035752	0.715	0.100422	0.707	0.0164088	extr	proteolysis; metabolic process; macromolecule metabolic process; protein metabolic process; primary metabolic process; organic substance metabolic process;		carboxypeptidase activity; peptidase activity; exopeptidase activity; catalytic activity; serine hydrolase activity; serine-type peptidase activity; peptidase activity, acting on L-amino acid peptides; hydrolase activity; serine-type carboxypeptidase activity; serine-type exopeptidase activity;	K01288					protein fate	[OE]	KOG1282	Serine carboxypeptidases (lysosomal cathepsin A)
J4KRA6	PA domain-containing protein	BBA_00249	0.787	0.000106304	0.726	0.0009663	1.103	0.46126	1.088	0.75758	plas	proteolysis; metabolic process; macromolecule metabolic process; protein metabolic process; primary metabolic process; organic substance metabolic process;		peptidase activity; hydrolase activity; catalytic activity;	K01301			IPR003137; IPR007484; IPR007365;	Transferrin receptor-like, dimerisation domain; Protease-associated domain, PA; Peptidase M28;	protein fate;Interaction with the environment;Protein with binding function or cofactor requirement	[OPR]	KOG2195	Transferrin receptor and related proteins containing the protease-associated (PA) domain
J5JM98	Sublitisin-like protease	BBA_04358	1.06	0.66096	0.915	0.00092348	1.171	2.1822e-09	1.107	0.6701	cyto	metabolic process; regulation of biological process; regulation of catalytic activity; regulation of metabolic process; regulation of molecular function; negative regulation of molecular function; proteolysis; protein metabolic process; macromolecule metabolic process; negative regulation of catalytic activity; primary metabolic process; biological regulation; organic substance metabolic process;		serine-type endopeptidase activity; endopeptidase activity; peptidase activity; catalytic activity; serine hydrolase activity; serine-type peptidase activity; peptidase activity, acting on L-amino acid peptides; hydrolase activity;	K01336			IPR009020; IPR000209; IPR010259;	Peptidase S8/S53 domain; Proteinase inhibitor, propeptide; Proteinase inhibitor I9;	cell rescue, defense and virulence;protein fate;Cell type differentiation	[O]	KOG1153	Subtilisin-related protease/Vacuolar protease B
J5JJP8	Lon protease homolog 2, peroxisomal	BBA_05124									cyto	proteolysis involved in cellular protein catabolic process; cellular macromolecule catabolic process; cellular protein catabolic process; cellular protein metabolic process; primary metabolic process; cellular metabolic process; organic substance metabolic process; organic substance catabolic process; metabolic process; protein catabolic process; macromolecule catabolic process; cellular macromol…		ATP binding; peptidase activity; nucleoside phosphate binding; nucleoside binding; ion binding; serine-type peptidase activity; hydrolase activity, acting on acid anhydrides; hydrolase activity; nucleotide binding; nucleoside-triphosphatase activity; ATP-dependent peptidase activity; ATPase activity; endopeptidase activity; serine-type endopeptidase activity; organic cyclic compound binding; hete…	K01338			IPR015947; IPR003959; IPR027417; IPR003111; IPR008269; IPR003593; IPR020568; IPR014721;	AAA+ ATPase domain; PUA-like domain; Peptidase S16, lon N-terminal; Ribosomal protein S5 domain 2-type fold; Ribosomal protein S5 domain 2-type fold, subgroup; ATPase, AAA-type, core; Peptidase S16, Lon C-terminal; P-loop containing nucleoside triphosphate hydrolase;	cell rescue, defense and virulence;protein fate;Interaction with the environment;Transcription;Protein with binding function or cofactor requirement	[O]	KOG2004	Mitochondrial ATP-dependent protease PIM1/LON
J5J3Q0	Subtilase-like protein	BBA_09698									extr	proteolysis; metabolic process; macromolecule metabolic process; protein metabolic process; primary metabolic process; organic substance metabolic process;		serine-type endopeptidase activity; endopeptidase activity; peptidase activity; catalytic activity; serine hydrolase activity; serine-type peptidase activity; peptidase activity, acting on L-amino acid peptides; hydrolase activity;	K01341			IPR002884; IPR000209; IPR008979;	Peptidase S8/S53 domain; Galactose-binding domain-like; Proprotein convertase, P;	protein fate;Protein with binding function or cofactor requirement	[O]	KOG3525	Subtilisin-like proprotein convertase
J4W833	Vacuolar protease A	BBA_04888	0.629	1.36374e-09	0.772	0.0008401	1.02	0.741	0.845	0.0012576	extr	proteolysis; metabolic process; macromolecule metabolic process; protein metabolic process; primary metabolic process; organic substance metabolic process;		endopeptidase activity; peptidase activity; catalytic activity; aspartic-type endopeptidase activity; peptidase activity, acting on L-amino acid peptides; hydrolase activity; aspartic-type peptidase activity;	K01381			IPR021109;	Aspartic peptidase domain;	cell rescue, defense and virulence;protein fate;Cell fate;transposable elements, viral and plasmid proteins;Interaction with the environment;Cell type differentiation;Protein with binding function or cofactor requirement	[O]	KOG1339	Aspartyl protease
J4W9G2	Peptidase M16 inactive domain-containing protein	BBA_04103	1.274	0.121802	1.19	0.067318	0.946	0.25756	1.279	0.2177	nucl	proteolysis; metabolic process; macromolecule metabolic process; protein metabolic process; primary metabolic process; organic substance metabolic process;		endopeptidase activity; metalloendopeptidase activity; peptidase activity; transition metal ion binding; catalytic activity; binding; ion binding; peptidase activity, acting on L-amino acid peptides; cation binding; metal ion binding; metallopeptidase activity; hydrolase activity; zinc ion binding;	K01408			IPR007863; IPR011765; IPR011249; IPR011237;	Peptidase M16, N-terminal; Peptidase M16 domain; Peptidase M16, C-terminal domain; Metalloenzyme, LuxS/M16 peptidase-like;	Cellular communication/signal transduction mechanism;protein fate;Protein with binding function or cofactor requirement	[O]	KOG0959	N-arginine dibasic convertase NRD1 and related Zn2+-dependent endopeptidases, insulinase superfamily
J4UJI9	Insulinase-like protein	BBA_07062									mito	proteolysis; metabolic process; macromolecule metabolic process; protein metabolic process; primary metabolic process; organic substance metabolic process;		endopeptidase activity; metalloendopeptidase activity; peptidase activity; transition metal ion binding; catalytic activity; binding; ion binding; peptidase activity, acting on L-amino acid peptides; cation binding; metal ion binding; metallopeptidase activity; hydrolase activity; zinc ion binding;	K01412			IPR007863; IPR011765; IPR011249; IPR011237;	Peptidase M16, N-terminal; Peptidase M16 domain; Peptidase M16, C-terminal domain; Metalloenzyme, LuxS/M16 peptidase-like;	protein fate;Energy;Protein with binding function or cofactor requirement	[O]	KOG2067	Mitochondrial processing peptidase, alpha subunit
J5JHG9	Asparaginase-like protein	BBA_05873	0.781	0.057274	0.8	0.03505	1.318	0.71448	0.999	0.62874	cyto			hydrolase activity; catalytic activity;	K01424	E3.5.1.1; L-asparaginase [EC:3.5.1.1]	cmt00250 Alanine, aspartate and glutamate metabolism - Cordyceps militaris; cmt01110 Biosynthesis of secondary metabolites - Cordyceps militaris; cmt00460 Cyanoamino acid metabolism - Cordyceps militaris; cmt01100 Metabolic pathways - Cordyceps militaris;			protein fate;Metabolism	[E]	KOG1592	Asparaginase
J4WKA2	Fatty-acid amide hydrolase	BBA_01069	0.753	0.024974	0.831	0.026688	1.053	0.48962	0.824	0.00131282	cyto			ligase activity, forming carbon-nitrogen bonds; hydrolase activity; carbon-nitrogen ligase activity, with glutamine as amido-N-donor; hydrolase activity, acting on carbon-nitrogen (but not peptide) bonds, in linear amides; catalytic activity; hydrolase activity, acting on carbon-nitrogen (but not peptide) bonds; ligase activity;	K01426	E3.5.1.4; amidase [EC:3.5.1.4]	cmt00380 Tryptophan metabolism - Cordyceps militaris; cmt00330 Arginine and proline metabolism - Cordyceps militaris; cmt00360 Phenylalanine metabolism - Cordyceps militaris;	IPR023631;	Amidase signature domain;	Metabolism	[JIT]	KOG1212	Amidases
J5J9M7	Amidase-like protein	BBA_08168									cysk			ligase activity, forming carbon-nitrogen bonds; hydrolase activity; carbon-nitrogen ligase activity, with glutamine as amido-N-donor; hydrolase activity, acting on carbon-nitrogen (but not peptide) bonds, in linear amides; catalytic activity; hydrolase activity, acting on carbon-nitrogen (but not peptide) bonds; ligase activity;	K01426	E3.5.1.4; amidase [EC:3.5.1.4]	cmt00380 Tryptophan metabolism - Cordyceps militaris; cmt00330 Arginine and proline metabolism - Cordyceps militaris; cmt00360 Phenylalanine metabolism - Cordyceps militaris;	IPR023631;	Amidase signature domain;	Metabolism	[JIT]	KOG1212	Amidases
J4UWY4	Urease	BBA_00522									cyto	urea metabolic process; single-organism catabolic process; small molecule metabolic process; nitrogen compound metabolic process; small molecule catabolic process; cellular amide metabolic process; urea catabolic process; cellular metabolic process; organic substance metabolic process; cellular amide catabolic process; organic substance catabolic process; nitrogen cycle metabolic process; cellula…		transition metal ion binding; catalytic activity; binding; ion binding; metal ion binding; cation binding; hydrolase activity; urease activity; hydrolase activity, acting on carbon-nitrogen (but not peptide) bonds, in linear amides; nickel cation binding; hydrolase activity, acting on carbon-nitrogen (but not peptide) bonds;	K01427	URE; urease [EC:3.5.1.5]	cmt00330 Arginine and proline metabolism - Cordyceps militaris; cmt00230 Purine metabolism - Cordyceps militaris; cmt01100 Metabolic pathways - Cordyceps militaris;	IPR006680; IPR017951; IPR011612; IPR011059;	Metal-dependent hydrolase, composite domain; Urease, alpha subunit, C-terminal; Amidohydrolase 1; Urease alpha-subunit, N-terminal domain;	cell rescue, defense and virulence;Interaction with the environment;Protein with binding function or cofactor requirement;Metabolism
J4WAC2	Formyl transferase	BBA_03674									nucl	nucleotide biosynthetic process; cellular aromatic compound metabolic process; purine ribonucleoside monophosphate metabolic process; ribonucleotide metabolic process; nucleotide metabolic process; biosynthetic process; organonitrogen compound biosynthetic process; ribonucleoside monophosphate biosynthetic process; cellular metabolic process; IMP metabolic process; phosphate-containing compound m…		amino acid binding; carboxylic acid binding; catalytic activity; binding; ion binding; transferase activity, transferring one-carbon groups; formyltetrahydrofolate deformylase activity; hydrolase activity; anion binding; hydroxymethyl-, formyl- and related transferase activity; hydrolase activity, acting on carbon-nitrogen (but not peptide) bonds, in linear amides; transferase activity; hydrolase…	K01433	purU; formyltetrahydrofolate deformylase [EC:3.5.1.10]	cmt00670 One carbon pool by folate - Cordyceps militaris; cmt00630 Glyoxylate and dicarboxylate metabolism - Cordyceps militaris;	IPR002912; IPR002376;	ACT domain; Formyl transferase, N-terminal;	Metabolism	[G]	KOG3076	5'-phosphoribosylglycinamide formyltransferase
J4WDL8	Peptidase family protein	BBA_03016	0.985	0.97144	0.911	0.021068	1.135	0.0046224	1.075	0.73446	extr	proteolysis; metabolic process; macromolecule metabolic process; protein metabolic process; primary metabolic process; organic substance metabolic process;		peptidase activity, acting on L-amino acid peptides; metallopeptidase activity; peptidase activity; hydrolase activity; catalytic activity;	K01438	argE; acetylornithine deacetylase [EC:3.5.1.16]	cmt00330 Arginine and proline metabolism - Cordyceps militaris; cmt01230 Biosynthesis of amino acids - Cordyceps militaris; cmt01110 Biosynthesis of secondary metabolites - Cordyceps militaris; cmt01100 Metabolic pathways - Cordyceps militaris; cmt01210 2-Oxocarboxylic acid metabolism - Cordyceps militaris;	IPR011650;	Peptidase M20, dimerisation domain;	Protein with binding function or cofactor requirement;Metabolism	[E]	KOG2275	Aminoacylase ACY1 and related metalloexopeptidases
J5JIA0	Carbohydrate esterase family 9	BBA_05629	0.316	0.0021816	0.813	0.44394	0.747	0.1065	0.558	0.022438	cyto	carbohydrate derivative metabolic process; glucosamine-containing compound metabolic process; N-acetylglucosamine metabolic process; metabolic process; amino sugar metabolic process; organic substance metabolic process;		N-acetylglucosamine-6-phosphate deacetylase activity; hydrolase activity; deacetylase activity; hydrolase activity, acting on carbon-nitrogen (but not peptide) bonds, in linear amides; catalytic activity; hydrolase activity, acting on carbon-nitrogen (but not peptide) bonds;	K01443	E3.5.1.25; N-acetylglucosamine-6-phosphate deacetylase [EC:3.5.1.25]	cmt00520 Amino sugar and nucleotide sugar metabolism - Cordyceps militaris; cmt01110 Biosynthesis of secondary metabolites - Cordyceps militaris;	IPR011059;	Metal-dependent hydrolase, composite domain;	Metabolism
J5JKV8	Formamidase-like protein	BBA_05009	1.259	0.03413	1.014	0.26236	1.026	0.55456	0.974	0.97698	cyto			hydrolase activity; hydrolase activity, acting on carbon-nitrogen (but not peptide) bonds, in linear amides; catalytic activity; hydrolase activity, acting on carbon-nitrogen (but not peptide) bonds;	K01455	E3.5.1.49; formamidase [EC:3.5.1.49]	cmt00910 Nitrogen metabolism - Cordyceps militaris; cmt00630 Glyoxylate and dicarboxylate metabolism - Cordyceps militaris; cmt01200 Carbon metabolism - Cordyceps militaris; cmt00460 Cyanoamino acid metabolism - Cordyceps militaris;			Metabolism
J4UQF4	Dihydroorotase, homodimeric type	BBA_03367	0.982	0.3014	1.233	0.000167748	0.917	0.046708	0.902	0.47918	cyto	metabolic process;		hydrolase activity, acting on carbon-nitrogen (but not peptide) bonds, in cyclic amides; hydrolase activity; catalytic activity; hydrolase activity, acting on carbon-nitrogen (but not peptide) bonds;	K01465	URA4; dihydroorotase [EC:3.5.2.3]	cmt00240 Pyrimidine metabolism - Cordyceps militaris; cmt01100 Metabolic pathways - Cordyceps militaris;			Metabolism	[F]	KOG2902	Dihydroorotase
J4KL84	Allantoinase-like protein	BBA_09321	0.976	0.9052	1.333	0.33622	1.155	0.12933	0.93	0.4309	cyto	allantoin catabolic process; organic cyclic compound metabolic process; nitrogen compound metabolic process; cellular amide metabolic process; allantoin metabolic process; cellular metabolic process; cellular amide catabolic process; organic substance metabolic process; organic substance catabolic process; cellular nitrogen compound catabolic process; metabolic process; organonitrogen compound ca…		transition metal ion binding; catalytic activity; binding; cobalt ion binding; ion binding; allantoinase activity; hydrolase activity, acting on carbon-nitrogen (but not peptide) bonds, in cyclic amides; metal ion binding; cation binding; hydrolase activity; zinc ion binding; hydrolase activity, acting on carbon-nitrogen (but not peptide) bonds;	K01466	allB; allantoinase [EC:3.5.2.5]	cmt00230 Purine metabolism - Cordyceps militaris; cmt01100 Metabolic pathways - Cordyceps militaris;	IPR006680; IPR011059;	Metal-dependent hydrolase, composite domain; Amidohydrolase 1;	Metabolism	[F]	KOG2584	Dihydroorotase and related enzymes
J5JH28	Hydantoinase B/oxoprolinase	BBA_08178	0.84	0.003821	0.978	0.47044	1.357	1.52928e-07	1.02	0.66412	cyto	metabolic process;		hydrolase activity; catalytic activity;	K01469	OPLAH; 5-oxoprolinase (ATP-hydrolysing) [EC:3.5.2.9]	cmt00480 Glutathione metabolism - Cordyceps militaris;	IPR008040;	Hydantoinaseoxoprolinase, N-terminal;	Metabolism	[E]	KOG1939	Oxoprolinase
J5JYI6	Hydantoinase B/oxoprolinase	BBA_01478									cysk	metabolic process;		hydrolase activity; catalytic activity;	K01469	OPLAH; 5-oxoprolinase (ATP-hydrolysing) [EC:3.5.2.9]	cmt00480 Glutathione metabolism - Cordyceps militaris;	IPR008040;	Hydantoinaseoxoprolinase, N-terminal;	Metabolism	[E]	KOG1939	Oxoprolinase
J5JZ83	Arginase-like protein	BBA_03221	0.466	0.184076	0.794	0.05374	0.698	0.20742	0.815	0.016823	cyto	glutamine family amino acid metabolic process; small molecule metabolic process; arginine metabolic process; nitrogen compound metabolic process; primary metabolic process; alpha-amino acid metabolic process; cellular metabolic process; organic substance metabolic process; metabolic process; cellular amino acid metabolic process; single-organism metabolic process; carboxylic acid metabolic proces…		arginase activity; catalytic activity; binding; hydrolase activity, acting on carbon-nitrogen (but not peptide) bonds, in linear amidines; ion binding; cation binding; metal ion binding; hydrolase activity; hydrolase activity, acting on carbon-nitrogen (but not peptide) bonds;	K01476	E3.5.3.1; arginase [EC:3.5.3.1]	cmt00330 Arginine and proline metabolism - Cordyceps militaris; cmt01230 Biosynthesis of amino acids - Cordyceps militaris; cmt01110 Biosynthesis of secondary metabolites - Cordyceps militaris; cmt01100 Metabolic pathways - Cordyceps militaris;	IPR023696;	Ureohydrolase domain;	Protein with binding function or cofactor requirement;Metabolism	[E]	KOG2965	Arginase
J4WFY1	Arginase-like protein	BBA_01875	1.099	0.26182	1.038	0.83218	1.119	0.0119278	1.172	0.00043606	extr			catalytic activity; binding; hydrolase activity, acting on carbon-nitrogen (but not peptide) bonds, in linear amidines; ion binding; cation binding; metal ion binding; hydrolase activity; hydrolase activity, acting on carbon-nitrogen (but not peptide) bonds;	K01480	E3.5.3.11; agmatinase [EC:3.5.3.11]	cmt00330 Arginine and proline metabolism - Cordyceps militaris; cmt01100 Metabolic pathways - Cordyceps militaris;	IPR023696;	Ureohydrolase domain;	Protein with binding function or cofactor requirement;Metabolism	[E]	KOG2964	Arginase family protein
J4UTF6	Putative peptidylarginine deiminase	BBA_02137									extr	citrulline biosynthetic process; organic acid biosynthetic process; cellular protein metabolic process; cellular modified amino acid biosynthetic process; biosynthetic process; organonitrogen compound biosynthetic process; cellular metabolic process; peptidyl-arginine modification; organic substance metabolic process; metabolic process; cellular amino acid metabolic process; cellular modified ami…	intracellular part; cell; cell part; intracellular; cytoplasm;	catalytic activity; protein-arginine deiminase activity; binding; hydrolase activity, acting on carbon-nitrogen (but not peptide) bonds, in linear amidines; ion binding; metal ion binding; cation binding; hydrolase activity; calcium ion binding; hydrolase activity, acting on carbon-nitrogen (but not peptide) bonds;	K01481			IPR013733; IPR013530;	Protein-arginine deiminase, C-terminal; Protein-arginine deiminase (PAD), central domain;	Biogenesis of cellular components;Cell cycle and dna processing;protein fate;Transcription;Protein with binding function or cofactor requirement
J5J2S1	Putative peptidylarginine deiminase	BBA_09923	0.831	0.196432	0.969	0.35824	0.694	0.089932	1.195	0.47148	extr	citrulline biosynthetic process; organic acid biosynthetic process; cellular protein metabolic process; cellular modified amino acid biosynthetic process; biosynthetic process; organonitrogen compound biosynthetic process; cellular metabolic process; peptidyl-arginine modification; organic substance metabolic process; metabolic process; cellular amino acid metabolic process; cellular modified ami…	intracellular part; cell; cell part; intracellular; cytoplasm;	catalytic activity; protein-arginine deiminase activity; binding; hydrolase activity, acting on carbon-nitrogen (but not peptide) bonds, in linear amidines; ion binding; metal ion binding; cation binding; hydrolase activity; calcium ion binding; hydrolase activity, acting on carbon-nitrogen (but not peptide) bonds;	K01481			IPR013733; IPR013530;	Protein-arginine deiminase, C-terminal; Protein-arginine deiminase (PAD), central domain;	Biogenesis of cellular components;Cell cycle and dna processing;protein fate;Transcription;Protein with binding function or cofactor requirement
J5JBU0	Putative peptidylarginine deiminase	BBA_07479	0.766	0.00150958	1.018	0.54888	0.715	0.033972	0.942	0.29126	extr	citrulline biosynthetic process; organic acid biosynthetic process; cellular protein metabolic process; cellular modified amino acid biosynthetic process; biosynthetic process; organonitrogen compound biosynthetic process; cellular metabolic process; peptidyl-arginine modification; organic substance metabolic process; metabolic process; cellular amino acid metabolic process; cellular modified ami…	intracellular part; cell; cell part; intracellular; cytoplasm;	catalytic activity; protein-arginine deiminase activity; binding; hydrolase activity, acting on carbon-nitrogen (but not peptide) bonds, in linear amidines; ion binding; metal ion binding; cation binding; hydrolase activity; calcium ion binding; hydrolase activity, acting on carbon-nitrogen (but not peptide) bonds;	K01481			IPR013733; IPR013530;	Protein-arginine deiminase, C-terminal; Protein-arginine deiminase (PAD), central domain;	Biogenesis of cellular components;Cell cycle and dna processing;protein fate;Transcription;Protein with binding function or cofactor requirement
J4KQ92	60S ribosomal protein L44	BBA_01834	0.949	0.55678	1.346	0.20256	1.037	0.97332	1.065	0.7611	cyto	RNA metabolic process; metabolic process; heterocycle metabolic process; nucleic acid metabolic process; cellular aromatic compound metabolic process; nucleobase-containing compound metabolic process; cellular macromolecule metabolic process; organic cyclic compound metabolic process; nitrogen compound metabolic process; cellular nitrogen compound metabolic process; macromolecule metabolic proces…	ribosome; organelle; intracellular organelle; intracellular non-membrane-bounded organelle; cell part; intracellular; cytoplasm; macromolecular complex; intracellular part; cell; ribonucleoprotein complex; cytoplasmic part; non-membrane-bounded organelle;	catalytic activity;	K01483	allA; ureidoglycolate lyase [EC:4.3.2.3]	cmt00230 Purine metabolism - Cordyceps militaris; cmt01100 Metabolic pathways - Cordyceps militaris;	IPR009097;	RNA ligase/cyclic nucleotide phosphodiesterase;
J4WKC5	Guanine deaminase	BBA_01089									mito	cellular aromatic compound metabolic process; purine nucleobase catabolic process; guanine metabolic process; purine-containing compound catabolic process; cellular metabolic process; organic substance metabolic process; guanine catabolic process; cellular nitrogen compound catabolic process; metabolic process; heterocycle metabolic process; nucleobase-containing compound metabolic process; cellu…		guanine deaminase activity; hydrolase activity, acting on carbon-nitrogen (but not peptide) bonds, in cyclic amidines; transition metal ion binding; catalytic activity; binding; ion binding; cation binding; deaminase activity; metal ion binding; hydrolase activity; zinc ion binding; hydrolase activity, acting on carbon-nitrogen (but not peptide) bonds;	K01487	E3.5.4.3; guanine deaminase [EC:3.5.4.3]	cmt00230 Purine metabolism - Cordyceps militaris; cmt01100 Metabolic pathways - Cordyceps militaris;	IPR006680; IPR011059;	Metal-dependent hydrolase, composite domain; Amidohydrolase 1;	Protein with binding function or cofactor requirement;Metabolism	[FQ]	KOG3968	Atrazine chlorohydrolase/guanine deaminase
J4KQZ6	Cytidine deaminase	BBA_00938	1.508	0.54194	0.992	0.91896	0.877	0.20618	0.84	0.3835	cyto	nucleoside metabolic process; pyrimidine nucleoside catabolic process; cellular aromatic compound metabolic process; cellular metabolic process; organic substance metabolic process; cellular nitrogen compound catabolic process; ribonucleoside catabolic process; metabolic process; heterocycle metabolic process; pyrimidine nucleoside metabolic process; nucleobase-containing compound metabolic proce…		hydrolase activity, acting on carbon-nitrogen (but not peptide) bonds, in cyclic amidines; cytidine deaminase activity; transition metal ion binding; catalytic activity; binding; ion binding; cation binding; deaminase activity; metal ion binding; hydrolase activity; zinc ion binding; hydrolase activity, acting on carbon-nitrogen (but not peptide) bonds;	K01489	cdd; cytidine deaminase [EC:3.5.4.5]	cmt00240 Pyrimidine metabolism - Cordyceps militaris; cmt01100 Metabolic pathways - Cordyceps militaris;	IPR002125; IPR016193;	Cytidine deaminase-like; CMP/dCMP deaminase, zinc-binding;	Cellular communication/signal transduction mechanism;protein fate;Cell fate;Transcription;Protein with binding function or cofactor requirement;Metabolism	[F]	KOG0833	Cytidine deaminase
J5J8S0	AMP deaminase	BBA_08268	1.031	0.99742	1.114	0.5491	0.869	0.70484	0.908	0.53626	plas	nucleotide salvage; nucleotide biosynthetic process; cellular aromatic compound metabolic process; purine ribonucleoside monophosphate metabolic process; ribonucleotide metabolic process; nucleotide metabolic process; biosynthetic process; organonitrogen compound biosynthetic process; ribonucleoside monophosphate biosynthetic process; cellular metabolic process; IMP metabolic process; phosphate-c…		deaminase activity; hydrolase activity; hydrolase activity, acting on carbon-nitrogen (but not peptide) bonds, in cyclic amidines; AMP deaminase activity; catalytic activity; hydrolase activity, acting on carbon-nitrogen (but not peptide) bonds;	K01490	AMPD; AMP deaminase [EC:3.5.4.6]	cmt01110 Biosynthesis of secondary metabolites - Cordyceps militaris; cmt00230 Purine metabolism - Cordyceps militaris; cmt01100 Metabolic pathways - Cordyceps militaris;	IPR001365;	Adenosine/AMP deaminase domain;	Energy;Metabolism	[F]	KOG1096	Adenosine monophosphate deaminase
J4UKA9	GTP cyclohydrolase I, putative	BBA_06581									nucl	cofactor biosynthetic process; pteridine-containing compound biosynthetic process; cellular aromatic compound metabolic process; organic acid biosynthetic process; cellular modified amino acid biosynthetic process; biosynthetic process; organonitrogen compound biosynthetic process; cellular metabolic process; organic substance metabolic process; metabolic process; cellular amino acid metabolic pr…	intracellular part; cell; cell part; intracellular; cytoplasm;	hydrolase activity, acting on carbon-nitrogen (but not peptide) bonds, in cyclic amidines; catalytic activity; GTP cyclohydrolase I activity; hydrolase activity; cyclohydrolase activity; GTP cyclohydrolase activity; hydrolase activity, acting on carbon-nitrogen (but not peptide) bonds;	K01495	GCH1; GTP cyclohydrolase I [EC:3.5.4.16]	cmt00790 Folate biosynthesis - Cordyceps militaris; cmt01100 Metabolic pathways - Cordyceps militaris;	IPR020602;	GTP cyclohydrolase I domain;	Protein with binding function or cofactor requirement;Metabolism	[H]	KOG2698	GTP cyclohydrolase I
J5JRF8	GTP cyclohydrolase II	BBA_03348									mito	vitamin biosynthetic process; heterocycle biosynthetic process; single-organism biosynthetic process; riboflavin biosynthetic process; small molecule metabolic process; organic cyclic compound metabolic process; nitrogen compound metabolic process; biosynthetic process; flavin-containing compound biosynthetic process; organonitrogen compound biosynthetic process; cellular metabolic process; organ…		hydrolase activity; hydrolase activity, acting on carbon-nitrogen (but not peptide) bonds, in cyclic amidines; cyclohydrolase activity; GTP cyclohydrolase II activity; GTP cyclohydrolase activity; catalytic activity; hydrolase activity, acting on carbon-nitrogen (but not peptide) bonds;	K01497	ribA; GTP cyclohydrolase II [EC:3.5.4.25]	cmt00740 Riboflavin metabolism - Cordyceps militaris; cmt01100 Metabolic pathways - Cordyceps militaris;			Metabolism	[H]	KOG1284	Bifunctional GTP cyclohydrolase II/3,4-dihydroxy-2butanone-4-phosphate synthase
J4WEQ1	Carbon-nitrogen hydrolase	BBA_02467	1.008	0.2284	1.245	0.2445	1.385	0.38228	0.894	0.28882	mito	nitrogen compound metabolic process; metabolic process;		hydrolase activity; catalytic activity; hydrolase activity, acting on carbon-nitrogen (but not peptide) bonds;	K01501			IPR003010;	Carbon-nitrogen hydrolase;	Systemic interaction with the environment;Metabolism	[E]	KOG0805	Carbon-nitrogen hydrolase
J4UFJ6	Inorganic pyrophosphatase	BBA_09712	1.021	0.40242	1.124	0.00140714	0.959	0.055714	0.858	7.4444e-05	mito	metabolic process; cellular metabolic process; phosphorus metabolic process; cellular process; phosphate-containing compound metabolic process;	intracellular part; cell; cell part; intracellular; cytoplasm;	magnesium ion binding; inorganic diphosphatase activity; pyrophosphatase activity; catalytic activity; binding; ion binding; metal ion binding; cation binding; hydrolase activity, acting on acid anhydrides; hydrolase activity; hydrolase activity, acting on acid anhydrides, in phosphorus-containing anhydrides;	K01507	ppa; inorganic pyrophosphatase [EC:3.6.1.1]	cmt00190 Oxidative phosphorylation - Cordyceps militaris;			Protein with binding function or cofactor requirement;Metabolism	[C]	KOG1626	Inorganic pyrophosphatase/Nucleosome remodeling factor, subunit NURF38
J4KNW4	NUDIX domain-containing protein	BBA_04349	1.174	0.91238	1.04	0.63982	0.915	0.7626	1.087	0.6355	nucl			hydrolase activity; catalytic activity;	K01515	nudF; ADP-ribose pyrophosphatase [EC:3.6.1.13]	cmt00230 Purine metabolism - Cordyceps militaris;	IPR015797; IPR020476; IPR000086;	NUDIX hydrolase domain; NUDIX hydrolase; NUDIX hydrolase domain-like;	Protein with binding function or cofactor requirement;Metabolism	[L]	KOG3041	Nucleoside diphosphate-sugar hydrolase of the MutT (NUDIX) family
J4KMH1	Inosine triphosphate pyrophosphatase	BBA_07268									cyto	cellular aromatic compound metabolic process; organophosphate catabolic process; small molecule metabolic process; organic cyclic compound metabolic process; nitrogen compound metabolic process; nucleoside triphosphate metabolic process; primary metabolic process; cellular metabolic process; phosphate-containing compound metabolic process; organic substance metabolic process; nucleoside triphosph…		nucleoside-triphosphate diphosphatase activity; hydrolase activity, acting on acid anhydrides; hydrolase activity; pyrophosphatase activity; hydrolase activity, acting on acid anhydrides, in phosphorus-containing anhydrides; catalytic activity;	K01519	ITPA; inosine triphosphate pyrophosphatase [EC:3.6.1.19]	cmt00240 Pyrimidine metabolism - Cordyceps militaris; cmt00230 Purine metabolism - Cordyceps militaris; cmt01100 Metabolic pathways - Cordyceps militaris;			Cell cycle and dna processing;Metabolism	[F]	KOG3222	Inosine triphosphate pyrophosphatase
J4WLY4	DUTP diphosphatase	BBA_00350	1.049	0.60212	1.152	0.000403	0.844	0.00190144	0.743	0.00042672	cyto	cellular aromatic compound metabolic process; dUTP metabolic process; pyrimidine nucleoside triphosphate metabolic process; nucleotide metabolic process; deoxyribonucleoside triphosphate metabolic process; 2'-deoxyribonucleotide metabolic process; deoxyribonucleotide metabolic process; cellular metabolic process; phosphate-containing compound metabolic process; organic substance metabolic process…		nucleoside-triphosphate diphosphatase activity; hydrolase activity, acting on acid anhydrides; hydrolase activity; pyrophosphatase activity; hydrolase activity, acting on acid anhydrides, in phosphorus-containing anhydrides; catalytic activity; dUTP diphosphatase activity;	K01520	dut; dUTP pyrophosphatase [EC:3.6.1.23]	cmt00240 Pyrimidine metabolism - Cordyceps militaris; cmt01100 Metabolic pathways - Cordyceps militaris;			Protein with binding function or cofactor requirement;Metabolism	[F]	KOG3370	dUTPase
J5K9L9	Bis(5~-adenosyl)-triphosphatase	BBA_00466	0.958	0.71622	0.929	0.57456	1.08	0.55396	0.78	0.036082	cysk	metabolic process;		catalytic activity;	K01522	FHIT; bis(5'-adenosyl)-triphosphatase [EC:3.6.1.29]	cmt00230 Purine metabolism - Cordyceps militaris;	IPR011146;	HIT-like domain;	Cell cycle and dna processing;Protein with binding function or cofactor requirement;Metabolism	[FR]	KOG3379	Diadenosine polyphosphate hydrolase and related proteins of the histidine triad (HIT) family
J5JV93	Guanosine diphosphatase	BBA_02640	1.353	0.0026094	1.035	0.89262	1.087	0.71814	1.035	0.5506	cyto	metabolic process; cellular macromolecule metabolic process; cellular protein metabolic process; cellular protein modification process; macromolecule metabolic process; protein metabolic process; primary metabolic process; macromolecule modification; protein modification process; cellular metabolic process; cellular process; organic substance metabolic process;	membrane; intracellular organelle; organelle membrane; cytoplasm; intracellular organelle part; Golgi membrane; endomembrane system; intracellular part; cell; organelle part; intracellular membrane-bounded organelle; organelle; cell part; intracellular; Golgi apparatus part; membrane-bounded organelle; Golgi apparatus; cytoplasmic part;	hydrolase activity, acting on acid anhydrides; hydrolase activity; guanosine-diphosphatase activity; pyrophosphatase activity; hydrolase activity, acting on acid anhydrides, in phosphorus-containing anhydrides; catalytic activity; nucleoside-diphosphatase activity;	K01526					Cellular communication/signal transduction mechanism;protein fate;Protein with binding function or cofactor requirement;Metabolism	[F]	KOG1385	Nucleoside phosphatase
J5JMU7	Putative transcription factor BTF3a	BBA_06748	1.085	0.54344	1.047	0.61226	1.289	0.20392	0.759	0.106888	nucl				K01527			IPR002715;	Nascent polypeptide-associated complex NAC domain;	Biogenesis of cellular components;Transcription;Protein with binding function or cofactor requirement;Metabolism;Cell cycle and dna processing;Protein synthesis;protein fate;cell rescue, defense and virulence	[K]	KOG2240	RNA polymerase II general transcription factor BTF3 and related proteins
J4UK20	Phospholipid-translocating P-type ATPase	BBA_06769	1.727	0.171208	1.04	0.60158	1.271	0.14175	1.252	0.25306	plas	lipid transport; single-organism process; organic substance transport; lipid localization; phospholipid transport; establishment of localization; transport; anion transport; organophosphate ester transport; organic anion transport; cation transport; ion transport; localization; macromolecule localization; single-organism transport;	intrinsic to membrane; membrane; integral to membrane; membrane part;	ATPase activity, coupled to transmembrane movement of ions; nucleoside phosphate binding; primary active transmembrane transporter activity; lipid transporter activity; substrate-specific transporter activity; hydrolase activity, acting on acid anhydrides; hydrolase activity; substrate-specific transmembrane transporter activity; ATPase activity; heterocyclic compound binding; organic cyclic comp…	K01530			IPR008250; IPR023299; IPR023214;	HAD-like domain; P-type ATPase, cytoplasmic domain N; P-type ATPase, A domain;	Transcription;Protein with binding function or cofactor requirement;Metabolism	[R]	KOG0206	P-type ATPase
J4KN55	Magnesium-translocating P-type ATPase family protein	BBA_05884	1.149	0.051972	0.689	0.03409	0.946	0.98102	0.987	0.79222	plas	nucleoside metabolic process; purine nucleoside metabolic process; purine ribonucleoside monophosphate metabolic process; nucleotide metabolic process; single-organism process; biosynthetic process; nucleoside biosynthetic process; purine ribonucleoside biosynthetic process; ribonucleoside monophosphate biosynthetic process; cellular metabolic process; phosphate-containing compound metabolic proc…	intrinsic to membrane; membrane; integral to membrane; membrane part;	ATPase activity, coupled to transmembrane movement of ions; nucleoside phosphate binding; primary active transmembrane transporter activity; substrate-specific transporter activity; hydrolase activity, acting on acid anhydrides; hydrolase activity; magnesium ion transmembrane transporter activity; substrate-specific transmembrane transporter activity; ATPase activity; organic cyclic compound bind…	K01531			IPR004014; IPR023298; IPR008250; IPR023299; IPR023214; IPR006068;	HAD-like domain; Cation-transporting P-type ATPase, N-terminal; P-type ATPase, cytoplasmic domain N; P-type ATPase, A domain; P-type ATPase, transmembrane domain; Cation-transporting P-type ATPase, C-terminal;	cell rescue, defense and virulence;Interaction with the environment	[P]	KOG0202	Ca2+ transporting ATPase
J4VUB7	Plasma membrane ATPase (Proton pump)	BBA_08907	1.77	3.547e-11	0.668	1.15606e-08	1.109	0.0084938	1.029	0.97262	plas	nucleoside metabolic process; purine nucleoside metabolic process; purine ribonucleoside monophosphate metabolic process; nucleotide metabolic process; single-organism process; biosynthetic process; nucleoside biosynthetic process; purine ribonucleoside biosynthetic process; ribonucleoside monophosphate biosynthetic process; cellular metabolic process; phosphate-containing compound metabolic proc…	intrinsic to membrane; membrane; integral to membrane; membrane part;	ATPase activity, coupled to transmembrane movement of ions; nucleoside phosphate binding; primary active transmembrane transporter activity; hydrolase activity, acting on acid anhydrides; substrate-specific transporter activity; hydrolase activity; substrate-specific transmembrane transporter activity; ATPase activity; heterocyclic compound binding; organic cyclic compound binding; cation-transpo…	K01535	E3.6.3.6; H+-transporting ATPase [EC:3.6.3.6]	cmt00190 Oxidative phosphorylation - Cordyceps militaris;	IPR004014; IPR023298; IPR008250; IPR023299; IPR023214;	HAD-like domain; Cation-transporting P-type ATPase, N-terminal; P-type ATPase, cytoplasmic domain N; P-type ATPase, A domain; P-type ATPase, transmembrane domain;	Interaction with the environment;Energy	[P]	KOG0205	Plasma membrane H+-transporting ATPase
J4KLZ9	Calcium-transporting P-type ATPase	BBA_07889									plas	transport; cation transport; ion transport; single-organism process; localization; single-organism transport; establishment of localization;	intrinsic to membrane; membrane; integral to membrane; membrane part;	ATPase activity, coupled to transmembrane movement of ions; nucleoside phosphate binding; primary active transmembrane transporter activity; substrate-specific transporter activity; hydrolase activity, acting on acid anhydrides; hydrolase activity; substrate-specific transmembrane transporter activity; ATPase activity; heterocyclic compound binding; organic cyclic compound binding; cation-transpo…	K01537			IPR023298; IPR008250; IPR023299; IPR005145; IPR023214; IPR006070; IPR004014; IPR013167; IPR017945; IPR006068;	Conserved oligomeric Golgi complex, subunit 4; Cation-transporting P-type ATPase, N-terminal; YrdC-like domain; P-type ATPase, A domain; P-type ATPase, transmembrane domain; Cation-transporting P-type ATPase, C-terminal; HAD-like domain; Putative GTP-binding controlling metal-binding domain; P-type ATPase, cytoplasmic domain N; DHBP synthase RibB-like alpha/beta domain;	Biogenesis of cellular components;Protein synthesis;Cellular communication/signal transduction mechanism;Interaction with the environment;Protein with binding function or cofactor requirement	[P]	KOG0202	Ca2+ transporting ATPase
J4KMX0	Calcium-translocating P-type ATPase	BBA_06258									plas	nucleoside metabolic process; purine nucleoside metabolic process; purine ribonucleoside monophosphate metabolic process; nucleotide metabolic process; single-organism process; biosynthetic process; nucleoside biosynthetic process; purine ribonucleoside biosynthetic process; ribonucleoside monophosphate biosynthetic process; cellular metabolic process; phosphate-containing compound metabolic proc…	intrinsic to membrane; membrane; integral to membrane; membrane part;	ATPase activity, coupled to transmembrane movement of ions; nucleoside phosphate binding; primary active transmembrane transporter activity; substrate-specific transporter activity; hydrolase activity, acting on acid anhydrides; hydrolase activity; substrate-specific transmembrane transporter activity; ATPase activity; organic cyclic compound binding; heterocyclic compound binding; metal ion tran…	K01537			IPR004014; IPR023298; IPR008250; IPR023299; IPR023214; IPR006068;	HAD-like domain; Cation-transporting P-type ATPase, N-terminal; P-type ATPase, cytoplasmic domain N; P-type ATPase, A domain; P-type ATPase, transmembrane domain; Cation-transporting P-type ATPase, C-terminal;	Interaction with the environment;Protein with binding function or cofactor requirement	[P]	KOG0204	Calcium transporting ATPase
J4UMP2	Na,H/K antiporter P-type ATPase	BBA_04690	1.443	0	0.59	0.24832	1.245	0.70526	1.159	0.63742	plas	nucleoside metabolic process; purine nucleoside metabolic process; purine ribonucleoside monophosphate metabolic process; nucleotide metabolic process; single-organism process; biosynthetic process; nucleoside biosynthetic process; purine ribonucleoside biosynthetic process; ribonucleoside monophosphate biosynthetic process; cellular metabolic process; phosphate-containing compound metabolic proc…	intrinsic to membrane; membrane; integral to membrane; membrane part;	ATPase activity, coupled to transmembrane movement of ions; nucleoside phosphate binding; primary active transmembrane transporter activity; hydrolase activity, acting on acid anhydrides; substrate-specific transporter activity; hydrolase activity; substrate-specific transmembrane transporter activity; ATPase activity; heterocyclic compound binding; organic cyclic compound binding; cation-transpo…	K01539			IPR004014; IPR023298; IPR008250; IPR023299; IPR023214; IPR006068;	HAD-like domain; Cation-transporting P-type ATPase, N-terminal; P-type ATPase, cytoplasmic domain N; P-type ATPase, A domain; P-type ATPase, transmembrane domain; Cation-transporting P-type ATPase, C-terminal;	Interaction with the environment;Energy;Protein with binding function or cofactor requirement	[P]	KOG0203	Na+/K+ ATPase, alpha subunit
J4KR82	ATP synthase subunit E	BBA_00129									mito	nucleoside metabolic process; purine nucleoside metabolic process; purine ribonucleoside monophosphate metabolic process; nucleotide metabolic process; single-organism process; purine ribonucleoside biosynthetic process; nucleoside biosynthetic process; biosynthetic process; ribonucleoside monophosphate biosynthetic process; cellular metabolic process; phosphate-containing compound metabolic proc…	intracellular organelle; membrane; mitochondrial part; organelle membrane; organelle envelope; intracellular organelle part; cytoplasm; macromolecular complex; intracellular part; mitochondrial proton-transporting ATP synthase complex, coupling factor F(o); cell; mitochondrial membrane part; proton-transporting ATP synthase complex; mitochondrion; organelle part; intracellular membrane-bounded or…	ion transmembrane transporter activity; substrate-specific transporter activity; monovalent inorganic cation transmembrane transporter activity; inorganic cation transmembrane transporter activity; hydrogen ion transmembrane transporter activity; cation transmembrane transporter activity; substrate-specific transmembrane transporter activity; transporter activity; transmembrane transporter activi…	K01549	TIM11; F-type H+-transporting ATP synthase subunit e	cmt00190 Oxidative phosphorylation - Cordyceps militaris;			protein fate;Interaction with the environment;Energy
J5K843	ATPase GET3	BBA_01135	1.359	0.23068	1.129	0.080274	0.903	0.4321	1.185	0.02569	cysk	nucleoside metabolic process; purine nucleoside metabolic process; purine ribonucleoside monophosphate metabolic process; nucleotide metabolic process; response to arsenic-containing substance; cellular metabolic process; phosphate-containing compound metabolic process; metabolic process; nucleoside phosphate catabolic process; purine nucleotide catabolic process; purine ribonucleoside catabolic …		ATP binding; nucleoside phosphate binding; nucleoside binding; ion binding; hydrolase activity, acting on acid anhydrides; hydrolase activity; nucleotide binding; nucleoside-triphosphatase activity; ATPase activity; organic cyclic compound binding; heterocyclic compound binding; ribonucleoside binding; pyrophosphatase activity; catalytic activity; ribonucleotide binding; binding; purine ribonucle…	K01551			IPR027417; IPR025723;	Anion-transporting ATPase-like domain; P-loop containing nucleoside triphosphate hydrolase;	cell rescue, defense and virulence;Interaction with the environment;Protein with binding function or cofactor requirement;Metabolism	[P]	KOG2825	Putative arsenite-translocating ATPase
J4UR28	Fumarylacetoacetase-like protein	BBA_02803	0.826	9.4878e-05	1.13	0.054664	1.082	0.63998	0.898	0.000128534	cyto	aromatic amino acid family metabolic process; cellular aromatic compound metabolic process; small molecule metabolic process; organic cyclic compound metabolic process; nitrogen compound metabolic process; primary metabolic process; cellular metabolic process; organic substance metabolic process; metabolic process; cellular amino acid metabolic process; single-organism metabolic process; carboxyl…		fumarylacetoacetase activity; hydrolase activity; hydrolase activity, acting on acid carbon-carbon bonds, in ketonic substances; catalytic activity; hydrolase activity, acting on acid carbon-carbon bonds;	K01555	FAH; fumarylacetoacetase [EC:3.7.1.2]	cmt00350 Tyrosine metabolism - Cordyceps militaris; cmt01100 Metabolic pathways - Cordyceps militaris;	IPR002529; IPR011234; IPR015377;	Fumarylacetoacetase, C-terminal; Fumarylacetoacetase, N-terminal; Fumarylacetoacetase, C-terminal-related;	Protein with binding function or cofactor requirement;Metabolism
J5JLF3	Haloacid dehalogenase	BBA_04681	0.851	0.170174	0.924	0.4337	0.853	0.26356	0.907	0.102932	mito	metabolic process;		hydrolase activity; hydrolase activity, acting on acid halide bonds; catalytic activity; hydrolase activity, acting on acid halide bonds, in C-halide compounds;	K01560	E3.8.1.2; 2-haloacid dehalogenase [EC:3.8.1.2]	cmt01100 Metabolic pathways - Cordyceps militaris;	IPR023214;	HAD-like domain;
J4UFB2	Putative pyruvate decarboxylase	BBA_09850	0.59	0.048214	0.612	0.003094	0.829	0.32474	0.685	0.148764	cyto	metabolic process;		magnesium ion binding; vitamin binding; ion binding; lyase activity; cofactor binding; sulfur compound binding; thiamine pyrophosphate binding; heterocyclic compound binding; organic cyclic compound binding; catalytic activity; carbon-carbon lyase activity; binding; carboxy-lyase activity; cation binding; metal ion binding; anion binding; coenzyme binding; small molecule binding;	K01568	E4.1.1.1; pyruvate decarboxylase [EC:4.1.1.1]	cmt01110 Biosynthesis of secondary metabolites - Cordyceps militaris; cmt01100 Metabolic pathways - Cordyceps militaris; cmt00010 Glycolysis / Gluconeogenesis - Cordyceps militaris;	IPR012000; IPR012001; IPR011766;	Thiamine pyrophosphate enzyme, central domain; Thiamine pyrophosphate enzyme, C-terminal TPP-binding; Thiamine pyrophosphate enzyme, N-terminal TPP-binding domain;	Transcription;Energy;Metabolism	[EH]	KOG1184	Thiamine pyrophosphate-requiring enzyme
J5JGJ4	Pyruvate decarboxylase	BBA_08386	1.361	0.003047	0.989	0.91472	1.095	0.20304	1.328	0.00026986	cyto	metabolic process;		magnesium ion binding; vitamin binding; ion binding; lyase activity; cofactor binding; sulfur compound binding; thiamine pyrophosphate binding; heterocyclic compound binding; organic cyclic compound binding; catalytic activity; carbon-carbon lyase activity; binding; carboxy-lyase activity; cation binding; metal ion binding; anion binding; coenzyme binding; small molecule binding;	K01568	E4.1.1.1; pyruvate decarboxylase [EC:4.1.1.1]	cmt01110 Biosynthesis of secondary metabolites - Cordyceps militaris; cmt01100 Metabolic pathways - Cordyceps militaris; cmt00010 Glycolysis / Gluconeogenesis - Cordyceps militaris;	IPR012000; IPR012001; IPR011766;	Thiamine pyrophosphate enzyme, central domain; Thiamine pyrophosphate enzyme, C-terminal TPP-binding; Thiamine pyrophosphate enzyme, N-terminal TPP-binding domain;	Transcription;Energy;Metabolism	[EH]	KOG1184	Thiamine pyrophosphate-requiring enzyme
J4KR63	Group II pyridoxal-5-phosphate decarboxylase	BBA_00034									cyto	metabolic process; single-organism metabolic process; small molecule metabolic process; carboxylic acid metabolic process; organic acid metabolic process; cellular metabolic process; cellular process; oxoacid metabolic process; organic substance metabolic process;		catalytic activity; binding; carbon-carbon lyase activity; ion binding; carboxy-lyase activity; lyase activity; anion binding; cofactor binding; pyridoxal phosphate binding;	K01580	E4.1.1.15; glutamate decarboxylase [EC:4.1.1.15]	cmt00430 Taurine and hypotaurine metabolism - Cordyceps militaris; cmt00410 beta-Alanine metabolism - Cordyceps militaris; cmt00650 Butanoate metabolism - Cordyceps militaris; cmt00250 Alanine, aspartate and glutamate metabolism - Cordyceps militaris; cmt01110 Biosynthesis of secondary metabolites - Cordyceps militaris; cmt01100 Metabolic pathways - Cordyceps militaris;	IPR015424; IPR015421; IPR015422;	Pyridoxal phosphate-dependent transferase, major region, subdomain 2; Pyridoxal phosphate-dependent transferase; Pyridoxal phosphate-dependent transferase, major region, subdomain 1;	Protein with binding function or cofactor requirement;Metabolism	[E]	KOG0629	Glutamate decarboxylase and related proteins
J4UIX2	Glutamate decarboxylase	BBA_07553	0.777	0.0151668	0.72	0.0019028	0.878	0.00104564	0.781	0.00023824	cyto	glutamine family amino acid metabolic process; dicarboxylic acid metabolic process; small molecule metabolic process; nitrogen compound metabolic process; alpha-amino acid metabolic process; primary metabolic process; cellular metabolic process; organic substance metabolic process; metabolic process; cellular amino acid metabolic process; single-organism metabolic process; carboxylic acid metabol…		glutamate decarboxylase activity; catalytic activity; binding; carbon-carbon lyase activity; ion binding; carboxy-lyase activity; lyase activity; anion binding; cofactor binding; pyridoxal phosphate binding;	K01580	E4.1.1.15; glutamate decarboxylase [EC:4.1.1.15]	cmt00430 Taurine and hypotaurine metabolism - Cordyceps militaris; cmt00410 beta-Alanine metabolism - Cordyceps militaris; cmt00650 Butanoate metabolism - Cordyceps militaris; cmt00250 Alanine, aspartate and glutamate metabolism - Cordyceps militaris; cmt01110 Biosynthesis of secondary metabolites - Cordyceps militaris; cmt01100 Metabolic pathways - Cordyceps militaris;	IPR015424; IPR015421;	Pyridoxal phosphate-dependent transferase; Pyridoxal phosphate-dependent transferase, major region, subdomain 1;	cell rescue, defense and virulence;Metabolism
J5J4H9	Diphosphomevalonate decarboxylase	BBA_09493	0.978	0.63466	1.127	0.150228	1.098	0.081802	1.011	0.73956	cyto	isopentenyl diphosphate biosynthetic process, mevalonate pathway; isoprenoid metabolic process; thioester metabolic process; phospholipid biosynthetic process; coenzyme metabolic process; biosynthetic process; cellular lipid metabolic process; acetyl-CoA metabolic process; primary metabolic process; cellular metabolic process; organic substance biosynthetic process; acyl-CoA metabolic process; ph…	cell part; intracellular; cytoplasm; intracellular part; cytosol; cell; cytoplasmic part;	ATP binding; nucleoside phosphate binding; nucleoside binding; ion binding; lyase activity; nucleotide binding; organic cyclic compound binding; heterocyclic compound binding; ribonucleoside binding; catalytic activity; ribonucleotide binding; diphosphomevalonate decarboxylase activity; carbon-carbon lyase activity; binding; purine ribonucleoside binding; carboxy-lyase activity; purine ribonucleo…	K01597	MVD; diphosphomevalonate decarboxylase [EC:4.1.1.33]	cmt00900 Terpenoid backbone biosynthesis - Cordyceps militaris; cmt01110 Biosynthesis of secondary metabolites - Cordyceps militaris; cmt01100 Metabolic pathways - Cordyceps militaris;	IPR020568; IPR006204; IPR014721; IPR013750;	GHMP kinase, C-terminal domain; Ribosomal protein S5 domain 2-type fold; GHMP kinase N-terminal domain; Ribosomal protein S5 domain 2-type fold, subgroup;	Metabolism	[I]	KOG2833	Mevalonate pyrophosphate decarboxylase
J4UF76	Uroporphyrinogen decarboxylase	BBA_09939	1.242	0.26012	0.943	0.082232	1.103	0.119466	1.088	0.020648	cyto	cofactor biosynthetic process; heterocycle biosynthetic process; cellular aromatic compound metabolic process; porphyrin-containing compound biosynthetic process; nitrogen compound metabolic process; organic cyclic compound metabolic process; biosynthetic process; organonitrogen compound biosynthetic process; cellular metabolic process; organic substance biosynthetic process; cellular biosyntheti…		carboxy-lyase activity; lyase activity; uroporphyrinogen decarboxylase activity; catalytic activity; carbon-carbon lyase activity;	K01599	hemE; uroporphyrinogen decarboxylase [EC:4.1.1.37]	cmt00860 Porphyrin and chlorophyll metabolism - Cordyceps militaris; cmt01110 Biosynthesis of secondary metabolites - Cordyceps militaris; cmt01100 Metabolic pathways - Cordyceps militaris;	IPR000257;	Uroporphyrinogen decarboxylase (URO-D);	Metabolism	[H]	KOG2872	Uroporphyrinogen decarboxylase
J4UR50	Phosphoenolpyruvate carboxykinase	BBA_02833	0.53	1.14664e-05	1.437	0.0108648	0.68	6.5086e-06	0.608	4.1728e-05	cyto	glucose metabolic process; single-organism carbohydrate metabolic process; metabolic process; carbohydrate biosynthetic process; gluconeogenesis; hexose biosynthetic process; monosaccharide metabolic process; monosaccharide biosynthetic process; biosynthetic process; carbohydrate metabolic process; primary metabolic process; organic substance biosynthetic process; hexose metabolic process; organi…		ATP binding; nucleoside phosphate binding; phosphoenolpyruvate carboxykinase activity; nucleoside binding; ion binding; lyase activity; nucleotide binding; phosphoenolpyruvate carboxykinase (ATP) activity; organic cyclic compound binding; heterocyclic compound binding; ribonucleoside binding; kinase activity; catalytic activity; ribonucleotide binding; carbon-carbon lyase activity; binding; purin…	K01610	E4.1.1.49; phosphoenolpyruvate carboxykinase (ATP) [EC:4.1.1.49]	cmt00620 Pyruvate metabolism - Cordyceps militaris; cmt01200 Carbon metabolism - Cordyceps militaris; cmt01110 Biosynthesis of secondary metabolites - Cordyceps militaris; cmt01100 Metabolic pathways - Cordyceps militaris; cmt00020 Citrate cycle (TCA cycle) - Cordyceps militaris; cmt00010 Glycolysis / Gluconeogenesis - Cordyceps militaris;	IPR008210; IPR013035;	Phosphoenolpyruvate carboxykinase, C-terminal; Phosphoenolpyruvate carboxykinase, N-terminal;
J4KQY3	Phosphatidylserine decarboxylase	BBA_00873									mito	phospholipid biosynthetic process; biosynthetic process; cellular lipid metabolic process; primary metabolic process; organic substance biosynthetic process; cellular metabolic process; cellular biosynthetic process; phosphate-containing compound metabolic process; organic substance metabolic process; lipid biosynthetic process; organophosphate biosynthetic process; metabolic process; phosphorus …		carboxy-lyase activity; lyase activity; catalytic activity; phosphatidylserine decarboxylase activity; carbon-carbon lyase activity;	K01613	psd; phosphatidylserine decarboxylase [EC:4.1.1.65]	cmt00564 Glycerophospholipid metabolism - Cordyceps militaris; cmt01100 Metabolic pathways - Cordyceps militaris;			Protein with binding function or cofactor requirement;Metabolism	[I]	KOG2420	Phosphatidylserine decarboxylase
J5JH09	Phosphatidylserine decarboxylase	BBA_06143	0.99	0.4799	0.779	0.044442	1.003	0.73822	1.127	0.09784	cyto	phospholipid biosynthetic process; biosynthetic process; cellular lipid metabolic process; primary metabolic process; organic substance biosynthetic process; cellular metabolic process; cellular biosynthetic process; phosphate-containing compound metabolic process; organic substance metabolic process; lipid biosynthetic process; organophosphate biosynthetic process; metabolic process; phosphorus …		catalytic activity; phosphatidylserine decarboxylase activity; carbon-carbon lyase activity; binding; ion binding; carboxy-lyase activity; lyase activity; metal ion binding; cation binding; protein binding; calcium ion binding;	K01613	psd; phosphatidylserine decarboxylase [EC:4.1.1.65]	cmt00564 Glycerophospholipid metabolism - Cordyceps militaris; cmt01100 Metabolic pathways - Cordyceps militaris;	IPR011992; IPR002048; IPR000008;	EF-hand domain; C2 domain; EF-hand domain pair;	Metabolism	[I]	KOG2419	Phosphatidylserine decarboxylase
J5K9T6	Phosphatidylserine decarboxylase family protein	BBA_00541	1.898	0.27976	1.028	0.8596	0.928	0.2736	1.543	1.27032e-05	cyto_mito	phospholipid biosynthetic process; biosynthetic process; cellular lipid metabolic process; primary metabolic process; organic substance biosynthetic process; cellular metabolic process; cellular biosynthetic process; phosphate-containing compound metabolic process; organic substance metabolic process; lipid biosynthetic process; organophosphate biosynthetic process; metabolic process; phosphorus …		carboxy-lyase activity; lyase activity; catalytic activity; phosphatidylserine decarboxylase activity; carbon-carbon lyase activity;	K01613	psd; phosphatidylserine decarboxylase [EC:4.1.1.65]	cmt00564 Glycerophospholipid metabolism - Cordyceps militaris; cmt01100 Metabolic pathways - Cordyceps militaris;			Metabolism	[I]	KOG2419	Phosphatidylserine decarboxylase
J4UIK3	Beta-eliminating lyase	BBA_07588	0.826	0.044452	0.996	0.8892	1.176	0.45136	0.902	0.073816	cyto	metabolic process; cellular amino acid metabolic process; single-organism metabolic process; small molecule metabolic process; carboxylic acid metabolic process; nitrogen compound metabolic process; primary metabolic process; organic acid metabolic process; cellular process; cellular metabolic process; oxoacid metabolic process; organic substance metabolic process; organonitrogen compound metabol…		lyase activity; anion binding; cofactor binding; catalytic activity; pyridoxal phosphate binding; binding; ion binding;	K01620	ltaE; threonine aldolase [EC:4.1.2.5]	cmt01230 Biosynthesis of amino acids - Cordyceps militaris; cmt01110 Biosynthesis of secondary metabolites - Cordyceps militaris; cmt01100 Metabolic pathways - Cordyceps militaris; cmt00260 Glycine, serine and threonine metabolism - Cordyceps militaris;	IPR015424; IPR001597; IPR015421; IPR015422;	Pyridoxal phosphate-dependent transferase, major region, subdomain 2; Pyridoxal phosphate-dependent transferase; Pyridoxal phosphate-dependent transferase, major region, subdomain 1; Aromatic amino acid beta-eliminating lyase/threonine aldolase;	Protein with binding function or cofactor requirement;Metabolism	[E]	KOG1368	Threonine aldolase
[truncated: 2,719 more rows]

## Sheet: Table B
Table B. Qualitative and quantitative annotation of B. bassiana Cdc14-specific phosphoproteome.
Protein		Phospho-					Mass error		kinase	Control	NaCl 1 M	H2O2 3 mM	Congo red 0.15 mg/ml	Subcellular
accession	Position	site	Annotation	Tag loci	Score	Modified sequence	(ppm)	Motif logo	family	Ratio	Ratio	Ratio	Ratio	Localization	Biological Process	Cellular Component	Molecular Function	KEGG KO No.	KEGG Gene	KEGG Pathway	InterPro ID	InterPro Domain	Functional category	KOG category	KOG number	KOG description
[truncated: 1,048 more rows]

## Sheet: Table C
Table C. Default parameters for peptide and phosphopeptide search with MaxQuant.
Item	Peptide value	Phosphopepetide value
Enzyme	Trypsin/P	Trypsin/P
Maximum missed cleavages	2	2
Fixed modifications	Carbamidomethyl (Cys)	Carbamidomethyl (Cys)
Quantitation method	TMT 8-plex	TMT 8-plex
[truncated: 10 more rows]

## Sheet: Table D
Table D. GO distribution of quantified proteins (QPs) and phosphoproteins (QPPs) in B. bassiana.
[truncated: 36 more rows]

[truncated: 12 more sheets: Table E, Table F, Table G, Table H, Table I, Table J, Table K, Table L, Table M, Table N, Table O, Table P]
